# Supplementary material for: (E)-2-[(2,4,6-Tri­meth­oxy­benzyl­idene)amino]­phenol
Source: Acta Crystallogr Sect E Struct Rep Online. 2013 Dec 14;70(Pt 1):o62–3. doi: 10.1107/S1600536813032996 (PMC3914096; doi:10.1107/S1600536813032996)
Supplement: Supplementary file 1 [file e-70-00o62-sup1.cif]

##############################################################################
#                                                                            #
# This CIF contains the data in a paper accepted for publication in          #
# Acta Crystallographica Section E. It conforms to the requirements of       #
# Notes for Authors for Acta Crystallographica Section E, and has been       #
# peer reviewed under the auspices of the IUCr Commission on Journals.       #
#                                                                            #
# Full details of the Crystallographic Information File format               #
# are given in the paper "The Crystallographic Information File (CIF):       #
# a New Standard Archive File for Crystallography" by S. R. Hall, F. H.      #
# Allen and I. D. Brown [Acta Cryst. (1991), A47, 655-685].                  #
#                                                                            #
# The current version of the core CIF dictionary is obtainable from          #
# ftp://ftp.iucr.org/pub/cif_core.dic.                                       #
#                                                                            #
# Software is freely available for graphical display of the structure(s)     #
# in this CIF. For information consult the CIF software page                 #
# http://www.iucr.org/resources/cif/software.                                #
#                                                                            #
# This file may be used for bona fide research purposes within the           #
# scientific community so long as proper attribution is given to the journal # 
# article from which it was obtained.                                        #
#                                                                            #
##############################################################################
data_global
_audit_creation_method     'form.cif (version 2.0)'
_journal_data_validation_number     ?
_journal_date_recd_electronic     2013-11-29
_journal_date_accepted     2013-12-05
_journal_name_full     'Acta Crystallographica, Section E'
_journal_year     2014
_journal_volume     70
_journal_issue      1
_journal_page_first     o62
_journal_page_last     o63
_journal_paper_category     QO
_journal_paper_doi     10.1107/S1600536813032996
_journal_coeditor_code     IS5324
_publ_contact_author_name     'Assoc. Prof. Dr. Suchada Chantrapromma'
_publ_contact_author_address
;
      Department of Chemistry
      Faculty of Science
      Prince of Songkla University
      Hat-Yai, Songkhla 90112
      Thailand
;
_publ_contact_author_email     'suchada.c@psu.ac.th'
_publ_contact_author_fax     '66 74 212918'
_publ_contact_author_phone     '66 74 288447'
_publ_section_title
;
(<i>E</i>)-2-[(2,4,6-Trimethoxybenzylidene)amino]phenol
;
_publ_section_title_footnote
;
 This paper is dedicated to His Majesty King Bhumibol Adulyadej of Thailand on
the occasion of his 86th birthday, which fell on December 5th, 2013.
;
loop_
    _publ_author_name
    _publ_author_footnote
    _publ_author_address
    'Narissara Kaewmanee' ?
;  Department of Chemistry and Center of Excellence for Innovation in Chemistry
   Faculty of Science
   Prince of Songkla University
   Hat-Yai, Songkhla 90112
   Thailand
;
    'Suchada Chantrapromma'
;
      Thomson Reuters ResearcherID: A-5085-2009.
;
;     Department of Chemistry
      Faculty of Science
      Prince of Songkla University
      Hat-Yai, Songkhla 90112
      Thailand
;
    'Nawong Boonnak' ?
;     Faculty of Traditional Thai Medicine
      Prince of Songkla University
      Hat-Yai, Songkhla 90112
      Thailand
;
    'Ching Kheng Quah' ?
;     X-ray Crystallography Unit
      School of Physics
      Universiti Sains Malaysia
      11800 USM, Penang
      Malaysia
;
    'Hoong-Kun Fun'
;
      Additional correspondence author, e-mail: hfun@usm.my.
      Thomson Reuters ResearcherID: A-3561-2009.
;
;
      X-ray Crystallography Unit
      School of Physics
      Universiti Sains Malaysia
      11800 USM, Penang
      Malaysia
      Department of Pharmaceutical Chemistry
      College of Pharmacy
      King Saud University
      PO Box 2457
      Riyadh 11451
      Saudi Arabia
;
data_I
_audit_creation_method     SHELXL-97
_database_code_depnum_ccdc_archive     'CCDC 975348'
_chemical_name_systematic
;
(<i>E</i>)-2-[(2,4,6-Trimethoxybenzylidene)amino]phenol
;
_chemical_name_common
;
;
_chemical_formula_moiety     'C16 H17 N O4'
_chemical_formula_sum     'C16 H17 N O4'
_chemical_formula_weight     287.31
_chemical_melting_point     ?
_chemical_melting_point_gt     450
_chemical_melting_point_lt     452
_symmetry_cell_setting     triclinic
_symmetry_space_group_name_H-M     'P -1'
_symmetry_space_group_name_Hall     '-P 1'
loop_
    _symmetry_equiv_pos_as_xyz
    'x, y, z'
    '-x, -y, -z'
_cell_length_a     7.3819(6)
_cell_length_b     11.7036(9)
_cell_length_c     16.4373(13)
_cell_angle_alpha     89.469(2)
_cell_angle_beta     85.616(2)
_cell_angle_gamma     80.456(2)
_cell_volume     1396.34(19)
_cell_formula_units_Z     4
_cell_measurement_reflns_used     8129
_cell_measurement_theta_min     2.49
_cell_measurement_theta_max     30.00
_cell_measurement_temperature     100(2)
_exptl_crystal_description     block
_exptl_crystal_colour     colourless
_exptl_crystal_size_max     0.49
_exptl_crystal_size_mid     0.16
_exptl_crystal_size_min     0.16
_exptl_crystal_density_diffrn     1.367
_exptl_crystal_density_meas     ?
_exptl_crystal_density_method     'not measured'
_exptl_crystal_F_000     608
_exptl_absorpt_coefficient_mu     0.099
_exptl_absorpt_correction_type     multi-scan
_exptl_absorpt_process_details     '(SADABS; Bruker, 2009)'
_exptl_absorpt_correction_T_min     0.9537
_exptl_absorpt_correction_T_max     0.9845
_exptl_special_details
;
The data was collected with the Oxford Cyrosystem Cobra low-temperature
attachment.
;
_diffrn_ambient_temperature     100.00(10)
_diffrn_radiation_type     MoK\a
_diffrn_radiation_wavelength     0.71073
_diffrn_radiation_source     'fine-focus sealed tube'
_diffrn_radiation_monochromator     graphite
_diffrn_measurement_device_type
;
Bruker SMART APEX2 CCD area-detector
;
_diffrn_measurement_method     '\w scans'
_diffrn_detector_area_resol_mean     8.33
_diffrn_reflns_number     29313
_diffrn_reflns_av_R_equivalents     0.0483
_diffrn_reflns_av_sigmaI/netI     0.0490
_diffrn_reflns_theta_min     2.49
_diffrn_reflns_theta_max     30.00
_diffrn_reflns_theta_full     30.00
_diffrn_measured_fraction_theta_max     0.996
_diffrn_measured_fraction_theta_full     0.996
_diffrn_reflns_limit_h_min     -10
_diffrn_reflns_limit_h_max     10
_diffrn_reflns_limit_k_min     -16
_diffrn_reflns_limit_k_max     16
_diffrn_reflns_limit_l_min     -23
_diffrn_reflns_limit_l_max     23
_diffrn_standards_number     0
_diffrn_standards_interval_count     ?
_diffrn_standards_interval_time     ?
_diffrn_standards_decay_%     ?
_refine_special_details
;
Refinement of <i>F</i>^2^ against ALL reflections. The weighted <i>R</i>-factor
<i>wR</i> and goodness of fit <i>S</i> are based on <i>F</i>^2^, conventional
<i>R</i>-factors <i>R</i> are based on <i>F</i>, with <i>F</i> set to zero for
negative <i>F</i>^2^. The threshold expression of <i>F</i>^2^ >
\s(<i>F</i>^2^) is used only for calculating <i>R</i>-factors(gt) <i>etc</i>.
and is not relevant to the choice of reflections for refinement.
<i>R</i>-factors based on <i>F</i>^2^ are statistically about twice as large
as those based on <i>F</i>, and <i>R</i>- factors based on ALL data will be
even larger.
;
_reflns_number_total     8129
_reflns_number_gt     5872
_reflns_threshold_expression     I>2\s(I)
_refine_ls_structure_factor_coef     Fsqd
_refine_ls_matrix_type     full
_refine_ls_R_factor_all     0.0756
_refine_ls_R_factor_gt     0.0516
_refine_ls_wR_factor_gt     0.1309
_refine_ls_wR_factor_ref     0.1475
_refine_ls_goodness_of_fit_ref     1.022
_refine_ls_restrained_S_all     1.022
_refine_ls_number_reflns     8129
_refine_ls_number_parameters     393
_refine_ls_number_restraints     0
_refine_ls_hydrogen_treatment     mixed
_refine_ls_weighting_scheme     calc
_refine_ls_weighting_details
         'calc w=1/[\s^2^(Fo^2^)+(0.0788P)^2^+0.2397P] where P=(Fo^2^+2Fc^2^)/3'
_atom_sites_solution_hydrogens     geom
_atom_sites_solution_primary     direct
_atom_sites_solution_secondary     difmap
_refine_ls_shift/su_max     0.001
_refine_ls_shift/su_mean     0.001
_refine_diff_density_max     0.413
_refine_diff_density_min     -0.322
_refine_ls_extinction_method     none
_refine_ls_extinction_coef     ?
loop_
    _atom_type_symbol
    _atom_type_description
    _atom_type_scat_dispersion_real
    _atom_type_scat_dispersion_imag
    _atom_type_scat_source
    'C' 'C' 0.0033 0.0016
                         'International Tables Vol C Tables 4.2.6.8 and 6.1.1.4'
    'H' 'H' 0.0000 0.0000
                         'International Tables Vol C Tables 4.2.6.8 and 6.1.1.4'
    'N' 'N' 0.0061 0.0033
                         'International Tables Vol C Tables 4.2.6.8 and 6.1.1.4'
    'O' 'O' 0.0106 0.0060
                         'International Tables Vol C Tables 4.2.6.8 and 6.1.1.4'
_computing_data_collection     'APEX2 (Bruker, 2009)'
_computing_cell_refinement     'SAINT (Bruker, 2009)'
_computing_data_reduction     'SAINT (Bruker, 2009)'
_computing_structure_solution     'SHELXTL (Sheldrick, 2008)'
_computing_structure_refinement     'SHELXTL (Sheldrick, 2008)'
_computing_molecular_graphics     'SHELXTL (Sheldrick, 2008)'
_computing_publication_material
;
SHELXTL (Sheldrick, 2008), PLATON (Spek, 2009), Mercury
(Macrae <i>et al.</i>, 2006) and <i>publCIF</i> (Westrip, 2010)
;
loop_
    _atom_site_type_symbol
    _atom_site_label
    _atom_site_fract_x
    _atom_site_fract_y
    _atom_site_fract_z
    _atom_site_U_iso_or_equiv
    _atom_site_adp_type
    _atom_site_calc_flag
    _atom_site_refinement_flags
    _atom_site_occupancy
    _atom_site_symmetry_multiplicity
    _atom_site_disorder_assembly
    _atom_site_disorder_group
    O O1A 0.21415(16) 0.83067(9) 0.10628(6) 0.0249(2) Uani d . 1 1 . .
    O O2A 0.19684(16) 0.59610(10) 0.34830(7) 0.0292(3) Uani d . 1 1 . .
    O O3A 0.27544(15) 0.98999(9) 0.36114(6) 0.0221(2) Uani d . 1 1 . .
    O O4A 0.58266(14) 1.21472(9) 0.13823(6) 0.0210(2) Uani d . 1 1 . .
    H H1O4 0.597(3) 1.164(2) 0.1779(13) 0.043(6) Uiso d . 1 1 . .
    N N1A 0.29206(16) 1.11109(10) 0.21219(7) 0.0180(2) Uani d . 1 1 . .
    C C1A 0.23748(19) 0.91116(12) 0.23397(8) 0.0174(3) Uani d . 1 1 . .
    C C2A 0.21676(19) 0.81294(12) 0.18822(8) 0.0187(3) Uani d . 1 1 . .
    C C3A 0.2025(2) 0.70672(12) 0.22379(9) 0.0205(3) Uani d . 1 1 . .
    H H3AA 0.1881 0.6424 0.1915 0.025 Uiso calc R 1 1 . .
    C C4A 0.20979(19) 0.69651(13) 0.30743(9) 0.0206(3) Uani d . 1 1 . .
    C C5A 0.2352(2) 0.78998(13) 0.35564(9) 0.0206(3) Uani d . 1 1 . .
    H H5AA 0.2417 0.7813 0.4129 0.025 Uiso calc R 1 1 . .
    C C6A 0.25065(19) 0.89475(12) 0.31884(8) 0.0181(3) Uani d . 1 1 . .
    C C7A 0.23176(19) 1.01974(12) 0.19062(8) 0.0184(3) Uani d . 1 1 . .
    H H7AA 0.1768 1.0241 0.1400 0.022 Uiso calc R 1 1 . .
    C C8A 0.2556(2) 1.20881(12) 0.16002(8) 0.0175(3) Uani d . 1 1 . .
    C C9A 0.40463(19) 1.25893(12) 0.12645(8) 0.0179(3) Uani d . 1 1 . .
    C C10A 0.3708(2) 1.35666(13) 0.07741(8) 0.0212(3) Uani d . 1 1 . .
    H H10A 0.4711 1.3905 0.0541 0.025 Uiso calc R 1 1 . .
    C C11A 0.1919(2) 1.40519(13) 0.06215(9) 0.0227(3) Uani d . 1 1 . .
    H H11A 0.1706 1.4718 0.0286 0.027 Uiso calc R 1 1 . .
    C C12A 0.0448(2) 1.35683(13) 0.09567(9) 0.0231(3) Uani d . 1 1 . .
    H H12A -0.0776 1.3907 0.0857 0.028 Uiso calc R 1 1 . .
    C C13A 0.0767(2) 1.25830(13) 0.14406(9) 0.0216(3) Uani d . 1 1 . .
    H H13A -0.0244 1.2245 0.1664 0.026 Uiso calc R 1 1 . .
    C C14A 0.2055(2) 0.73234(14) 0.05636(9) 0.0283(4) Uani d . 1 1 . .
    H H14A 0.2138 0.7546 -0.0013 0.042 Uiso calc R 1 1 . .
    H H14B 0.0886 0.7047 0.0698 0.042 Uiso calc R 1 1 . .
    H H14C 0.3082 0.6705 0.0664 0.042 Uiso calc R 1 1 . .
    C C15A 0.1543(2) 0.50165(14) 0.30235(12) 0.0311(4) Uani d . 1 1 . .
    H H15A 0.1412 0.4364 0.3389 0.047 Uiso calc R 1 1 . .
    H H15B 0.2539 0.4776 0.2600 0.047 Uiso calc R 1 1 . .
    H H15C 0.0387 0.5264 0.2767 0.047 Uiso calc R 1 1 . .
    C C16A 0.2807(3) 0.97923(15) 0.44755(9) 0.0296(4) Uani d . 1 1 . .
    H H16A 0.2969 1.0533 0.4708 0.044 Uiso calc R 1 1 . .
    H H16B 0.3838 0.9192 0.4602 0.044 Uiso calc R 1 1 . .
    H H16C 0.1650 0.9578 0.4710 0.044 Uiso calc R 1 1 . .
    O O1B 0.72943(15) 0.80124(9) 0.39270(6) 0.0223(2) Uani d . 1 1 . .
    O O2B 0.67530(15) 0.56611(9) 0.15954(6) 0.0231(2) Uani d . 1 1 . .
    O O3B 0.73981(16) 0.96203(9) 0.13077(6) 0.0249(2) Uani d . 1 1 . .
    O O4B 0.38451(14) 1.24458(9) 0.33850(6) 0.0221(2) Uani d . 1 1 . .
    H H2O4 0.389(3) 1.186(2) 0.3050(14) 0.053(7) Uiso d . 1 1 . .
    N N1B 0.69329(16) 1.09095(10) 0.27678(7) 0.0186(2) Uani d . 1 1 . .
    C C1B 0.73499(19) 0.88062(12) 0.26160(8) 0.0178(3) Uani d . 1 1 . .
    C C6B 0.72703(19) 0.86652(13) 0.17664(8) 0.0187(3) Uani d . 1 1 . .
    C C5B 0.7097(2) 0.76005(13) 0.14376(8) 0.0202(3) Uani d . 1 1 . .
    H H5BA 0.7063 0.7512 0.0865 0.024 Uiso calc R 1 1 . .
    C C4B 0.69737(19) 0.66679(12) 0.19584(8) 0.0182(3) Uani d . 1 1 . .
    C C3B 0.70674(19) 0.67617(12) 0.27957(8) 0.0183(3) Uani d . 1 1 . .
    H H3BA 0.7005 0.6115 0.3144 0.022 Uiso calc R 1 1 . .
    C C2B 0.72559(19) 0.78316(13) 0.31088(8) 0.0176(3) Uani d . 1 1 . .
    C C7B 0.74811(19) 0.98811(12) 0.30235(8) 0.0182(3) Uani d . 1 1 . .
    H H7BA 0.8028 0.9816 0.3530 0.022 Uiso calc R 1 1 . .
    C C8B 0.71474(19) 1.18242(12) 0.32963(8) 0.0175(3) Uani d . 1 1 . .
    C C9B 0.5554(2) 1.26007(12) 0.35589(8) 0.0178(3) Uani d . 1 1 . .
    C C10B 0.5708(2) 1.35514(13) 0.40419(8) 0.0206(3) Uani d . 1 1 . .
    H H10B 0.4644 1.4100 0.4201 0.025 Uiso calc R 1 1 . .
    C C11B 0.7414(2) 1.36955(13) 0.42898(9) 0.0246(3) Uani d . 1 1 . .
    H H11B 0.7507 1.4335 0.4627 0.030 Uiso calc R 1 1 . .
    C C12B 0.8977(2) 1.29117(14) 0.40481(9) 0.0252(3) Uani d . 1 1 . .
    H H12B 1.0138 1.3007 0.4226 0.030 Uiso calc R 1 1 . .
    C C13B 0.8846(2) 1.19849(14) 0.35456(9) 0.0219(3) Uani d . 1 1 . .
    H H13B 0.9924 1.1457 0.3371 0.026 Uiso calc R 1 1 . .
    C C14B 0.7287(2) 0.70361(14) 0.44500(9) 0.0257(3) Uani d . 1 1 . .
    H H14D 0.7280 0.7283 0.5018 0.039 Uiso calc R 1 1 . .
    H H14E 0.8390 0.6461 0.4311 0.039 Uiso calc R 1 1 . .
    H H14F 0.6185 0.6692 0.4380 0.039 Uiso calc R 1 1 . .
    C C15B 0.6564(2) 0.47040(13) 0.21263(9) 0.0249(3) Uani d . 1 1 . .
    H H15D 0.6355 0.4043 0.1805 0.037 Uiso calc R 1 1 . .
    H H15E 0.5516 0.4926 0.2528 0.037 Uiso calc R 1 1 . .
    H H15F 0.7691 0.4488 0.2409 0.037 Uiso calc R 1 1 . .
    C C16B 0.7402(3) 0.95075(15) 0.04466(9) 0.0343(4) Uani d . 1 1 . .
    H H16D 0.7459 1.0261 0.0190 0.051 Uiso calc R 1 1 . .
    H H16E 0.6274 0.9236 0.0312 0.051 Uiso calc R 1 1 . .
    H H16F 0.8477 0.8947 0.0245 0.051 Uiso calc R 1 1 . .
loop_
    _atom_site_aniso_label
    _atom_site_aniso_U_11
    _atom_site_aniso_U_22
    _atom_site_aniso_U_33
    _atom_site_aniso_U_12
    _atom_site_aniso_U_13
    _atom_site_aniso_U_23
    O1A 0.0414(6) 0.0140(5) 0.0205(5) -0.0081(5) -0.0030(4) -0.0023(4)
    O2A 0.0367(6) 0.0142(5) 0.0373(6) -0.0064(5) -0.0023(5) 0.0087(5)
    O3A 0.0320(6) 0.0150(5) 0.0194(5) -0.0032(4) -0.0044(4) -0.0008(4)
    O4A 0.0235(5) 0.0143(5) 0.0247(5) -0.0016(4) -0.0030(4) 0.0060(4)
    N1A 0.0231(6) 0.0106(6) 0.0204(5) -0.0027(5) -0.0029(4) 0.0024(4)
    C1A 0.0199(6) 0.0114(6) 0.0209(6) -0.0033(5) -0.0005(5) 0.0003(5)
    C2A 0.0215(7) 0.0139(7) 0.0206(6) -0.0032(5) -0.0008(5) -0.0006(5)
    C3A 0.0216(7) 0.0107(7) 0.0291(7) -0.0023(5) -0.0009(5) 0.0000(5)
    C4A 0.0183(6) 0.0122(7) 0.0306(7) -0.0015(5) 0.0004(5) 0.0058(5)
    C5A 0.0219(7) 0.0172(7) 0.0217(6) -0.0004(6) -0.0011(5) 0.0044(5)
    C6A 0.0177(6) 0.0134(7) 0.0225(6) -0.0007(5) -0.0010(5) -0.0006(5)
    C7A 0.0229(7) 0.0135(7) 0.0187(6) -0.0026(5) -0.0013(5) -0.0005(5)
    C8A 0.0265(7) 0.0102(6) 0.0159(6) -0.0028(5) -0.0032(5) 0.0002(5)
    C9A 0.0245(7) 0.0102(6) 0.0186(6) -0.0006(5) -0.0033(5) -0.0010(5)
    C10A 0.0307(7) 0.0126(7) 0.0204(6) -0.0044(6) -0.0022(5) 0.0024(5)
    C11A 0.0354(8) 0.0124(7) 0.0197(6) -0.0002(6) -0.0058(6) 0.0028(5)
    C12A 0.0281(7) 0.0180(7) 0.0217(7) 0.0029(6) -0.0065(5) 0.0003(5)
    C13A 0.0252(7) 0.0178(7) 0.0214(6) -0.0023(6) -0.0030(5) -0.0003(5)
    C14A 0.0417(9) 0.0196(8) 0.0251(7) -0.0108(7) 0.0011(6) -0.0073(6)
    C15A 0.0290(8) 0.0124(7) 0.0527(10) -0.0054(6) -0.0043(7) 0.0068(7)
    C16A 0.0450(9) 0.0232(8) 0.0199(7) -0.0011(7) -0.0070(6) -0.0005(6)
    O1B 0.0351(6) 0.0147(5) 0.0166(5) -0.0032(4) -0.0006(4) 0.0012(4)
    O2B 0.0333(6) 0.0137(5) 0.0229(5) -0.0053(4) -0.0017(4) -0.0016(4)
    O3B 0.0439(6) 0.0113(5) 0.0179(5) -0.0004(5) -0.0014(4) 0.0026(4)
    O4B 0.0219(5) 0.0165(5) 0.0274(5) -0.0010(4) -0.0028(4) -0.0063(4)
    N1B 0.0225(6) 0.0125(6) 0.0197(5) 0.0002(5) -0.0013(4) -0.0018(4)
    C1B 0.0196(6) 0.0121(7) 0.0204(6) 0.0005(5) -0.0006(5) 0.0005(5)
    C6B 0.0211(6) 0.0139(7) 0.0195(6) 0.0010(5) -0.0004(5) 0.0011(5)
    C5B 0.0253(7) 0.0155(7) 0.0182(6) 0.0012(6) -0.0014(5) -0.0007(5)
    C4B 0.0187(6) 0.0132(7) 0.0219(6) -0.0006(5) -0.0002(5) -0.0016(5)
    C3B 0.0204(6) 0.0123(6) 0.0214(6) -0.0012(5) 0.0008(5) 0.0013(5)
    C2B 0.0183(6) 0.0158(7) 0.0174(6) 0.0007(5) 0.0003(5) -0.0003(5)
    C7B 0.0217(6) 0.0143(7) 0.0181(6) -0.0011(5) -0.0010(5) 0.0000(5)
    C8B 0.0242(7) 0.0118(6) 0.0162(6) -0.0017(5) -0.0020(5) 0.0014(5)
    C9B 0.0241(7) 0.0121(6) 0.0170(6) -0.0026(5) -0.0019(5) 0.0015(5)
    C10B 0.0304(7) 0.0128(7) 0.0181(6) -0.0033(6) 0.0007(5) 0.0004(5)
    C11B 0.0374(8) 0.0169(7) 0.0218(7) -0.0106(6) -0.0037(6) -0.0002(5)
    C12B 0.0300(8) 0.0232(8) 0.0250(7) -0.0103(7) -0.0070(6) 0.0045(6)
    C13B 0.0237(7) 0.0182(7) 0.0236(7) -0.0034(6) -0.0020(5) 0.0037(5)
    C14B 0.0392(9) 0.0195(8) 0.0185(7) -0.0050(7) -0.0030(6) 0.0042(6)
    C15B 0.0310(8) 0.0165(7) 0.0288(7) -0.0086(6) -0.0019(6) 0.0007(6)
    C16B 0.0635(12) 0.0194(8) 0.0185(7) -0.0026(8) -0.0030(7) 0.0031(6)
_geom_special_details
;
All e.s.d.'s (except the e.s.d. in the dihedral angle between two l.s. planes)
are estimated using the full covariance matrix. The cell e.s.d.'s are taken
into account individually in the estimation of e.s.d.'s in distances, angles
and torsion angles; correlations between e.s.d.'s in cell parameters are only
used when they are defined by crystal symmetry. An approximate (isotropic)
treatment of cell e.s.d.'s is used for estimating e.s.d.'s involving l.s.
planes.
;
loop_
    _geom_bond_atom_site_label_1
    _geom_bond_atom_site_label_2
    _geom_bond_site_symmetry_2
    _geom_bond_distance
    _geom_bond_publ_flag
    O1A C2A . 1.3620(17) ?
    O1A C14A . 1.4324(16) ?
    O2A C4A . 1.3616(18) ?
    O2A C15A . 1.4345(19) ?
    O3A C6A . 1.3641(16) ?
    O3A C16A . 1.4276(17) ?
    O4A C9A . 1.3579(17) ?
    O4A H1O4 . 0.88(2) ?
    N1A C7A . 1.2868(17) ?
    N1A C8A . 1.4251(18) ?
    C1A C6A . 1.4149(19) ?
    C1A C2A . 1.4149(18) ?
    C1A C7A . 1.447(2) ?
    C2A C3A . 1.385(2) ?
    C3A C4A . 1.383(2) ?
    C3A H3AA . 0.9500 ?
    C4A C5A . 1.402(2) ?
    C5A C6A . 1.380(2) ?
    C5A H5AA . 0.9500 ?
    C7A H7AA . 0.9500 ?
    C8A C13A . 1.395(2) ?
    C8A C9A . 1.405(2) ?
    C9A C10A . 1.393(2) ?
    C10A C11A . 1.388(2) ?
    C10A H10A . 0.9500 ?
    C11A C12A . 1.382(2) ?
    C11A H11A . 0.9500 ?
    C12A C13A . 1.393(2) ?
    C12A H12A . 0.9500 ?
    C13A H13A . 0.9500 ?
    C14A H14A . 0.9800 ?
    C14A H14B . 0.9800 ?
    C14A H14C . 0.9800 ?
    C15A H15A . 0.9800 ?
    C15A H15B . 0.9800 ?
    C15A H15C . 0.9800 ?
    C16A H16A . 0.9800 ?
    C16A H16B . 0.9800 ?
    C16A H16C . 0.9800 ?
    O1B C2B . 1.3665(16) ?
    O1B C14B . 1.4240(18) ?
    O2B C4B . 1.3647(16) ?
    O2B C15B . 1.4321(18) ?
    O3B C6B . 1.3547(17) ?
    O3B C16B . 1.4225(17) ?
    O4B C9B . 1.3555(17) ?
    O4B H2O4 . 0.87(2) ?
    N1B C7B . 1.2823(19) ?
    N1B C8B . 1.4213(17) ?
    C1B C2B . 1.401(2) ?
    C1B C6B . 1.4145(19) ?
    C1B C7B . 1.4514(19) ?
    C6B C5B . 1.3918(19) ?
    C5B C4B . 1.392(2) ?
    C5B H5BA . 0.9500 ?
    C4B C3B . 1.3894(19) ?
    C3B C2B . 1.3903(19) ?
    C3B H3BA . 0.9500 ?
    C7B H7BA . 0.9500 ?
    C8B C13B . 1.390(2) ?
    C8B C9B . 1.4040(19) ?
    C9B C10B . 1.3977(18) ?
    C10B C11B . 1.389(2) ?
    C10B H10B . 0.9500 ?
    C11B C12B . 1.385(2) ?
    C11B H11B . 0.9500 ?
    C12B C13B . 1.390(2) ?
    C12B H12B . 0.9500 ?
    C13B H13B . 0.9500 ?
    C14B H14D . 0.9800 ?
    C14B H14E . 0.9800 ?
    C14B H14F . 0.9800 ?
    C15B H15D . 0.9800 ?
    C15B H15E . 0.9800 ?
    C15B H15F . 0.9800 ?
    C16B H16D . 0.9800 ?
    C16B H16E . 0.9800 ?
    C16B H16F . 0.9800 ?
loop_
    _geom_angle_atom_site_label_1
    _geom_angle_atom_site_label_2
    _geom_angle_atom_site_label_3
    _geom_angle_site_symmetry_1
    _geom_angle_site_symmetry_3
    _geom_angle
    _geom_angle_publ_flag
    C2A O1A C14A . . 117.14(12) ?
    C4A O2A C15A . . 117.14(12) ?
    C6A O3A C16A . . 117.32(12) ?
    C9A O4A H1O4 . . 114.6(14) ?
    C7A N1A C8A . . 115.68(12) ?
    C6A C1A C2A . . 116.46(13) ?
    C6A C1A C7A . . 126.30(12) ?
    C2A C1A C7A . . 117.12(12) ?
    O1A C2A C3A . . 122.60(12) ?
    O1A C2A C1A . . 114.70(12) ?
    C3A C2A C1A . . 122.69(13) ?
    C4A C3A C2A . . 118.44(13) ?
    C4A C3A H3AA . . 120.8 ?
    C2A C3A H3AA . . 120.8 ?
    O2A C4A C3A . . 123.05(13) ?
    O2A C4A C5A . . 115.53(13) ?
    C3A C4A C5A . . 121.40(13) ?
    C6A C5A C4A . . 119.17(13) ?
    C6A C5A H5AA . . 120.4 ?
    C4A C5A H5AA . . 120.4 ?
    O3A C6A C5A . . 122.97(12) ?
    O3A C6A C1A . . 115.27(12) ?
    C5A C6A C1A . . 121.75(12) ?
    N1A C7A C1A . . 127.95(13) ?
    N1A C7A H7AA . . 116.0 ?
    C1A C7A H7AA . . 116.0 ?
    C13A C8A C9A . . 119.40(13) ?
    C13A C8A N1A . . 121.91(13) ?
    C9A C8A N1A . . 118.64(13) ?
    O4A C9A C10A . . 117.89(13) ?
    O4A C9A C8A . . 122.80(13) ?
    C10A C9A C8A . . 119.30(13) ?
    C11A C10A C9A . . 120.70(14) ?
    C11A C10A H10A . . 119.6 ?
    C9A C10A H10A . . 119.6 ?
    C12A C11A C10A . . 120.20(14) ?
    C12A C11A H11A . . 119.9 ?
    C10A C11A H11A . . 119.9 ?
    C11A C12A C13A . . 119.72(14) ?
    C11A C12A H12A . . 120.1 ?
    C13A C12A H12A . . 120.1 ?
    C12A C13A C8A . . 120.66(14) ?
    C12A C13A H13A . . 119.7 ?
    C8A C13A H13A . . 119.7 ?
    O1A C14A H14A . . 109.5 ?
    O1A C14A H14B . . 109.5 ?
    H14A C14A H14B . . 109.5 ?
    O1A C14A H14C . . 109.5 ?
    H14A C14A H14C . . 109.5 ?
    H14B C14A H14C . . 109.5 ?
    O2A C15A H15A . . 109.5 ?
    O2A C15A H15B . . 109.5 ?
    H15A C15A H15B . . 109.5 ?
    O2A C15A H15C . . 109.5 ?
    H15A C15A H15C . . 109.5 ?
    H15B C15A H15C . . 109.5 ?
    O3A C16A H16A . . 109.5 ?
    O3A C16A H16B . . 109.5 ?
    H16A C16A H16B . . 109.5 ?
    O3A C16A H16C . . 109.5 ?
    H16A C16A H16C . . 109.5 ?
    H16B C16A H16C . . 109.5 ?
    C2B O1B C14B . . 117.47(11) ?
    C4B O2B C15B . . 116.49(11) ?
    C6B O3B C16B . . 117.65(12) ?
    C9B O4B H2O4 . . 111.6(15) ?
    C7B N1B C8B . . 115.77(12) ?
    C2B C1B C6B . . 117.29(13) ?
    C2B C1B C7B . . 117.12(12) ?
    C6B C1B C7B . . 125.57(13) ?
    O3B C6B C5B . . 123.26(12) ?
    O3B C6B C1B . . 115.65(12) ?
    C5B C6B C1B . . 121.09(14) ?
    C4B C5B C6B . . 119.10(13) ?
    C4B C5B H5BA . . 120.4 ?
    C6B C5B H5BA . . 120.4 ?
    O2B C4B C3B . . 122.34(13) ?
    O2B C4B C5B . . 115.84(12) ?
    C3B C4B C5B . . 121.83(13) ?
    C4B C3B C2B . . 117.98(13) ?
    C4B C3B H3BA . . 121.0 ?
    C2B C3B H3BA . . 121.0 ?
    O1B C2B C3B . . 121.90(13) ?
    O1B C2B C1B . . 115.37(12) ?
    C3B C2B C1B . . 122.69(12) ?
    N1B C7B C1B . . 126.50(13) ?
    N1B C7B H7BA . . 116.7 ?
    C1B C7B H7BA . . 116.7 ?
    C13B C8B C9B . . 119.66(13) ?
    C13B C8B N1B . . 123.03(13) ?
    C9B C8B N1B . . 117.30(12) ?
    O4B C9B C10B . . 118.09(12) ?
    O4B C9B C8B . . 122.48(12) ?
    C10B C9B C8B . . 119.40(13) ?
    C11B C10B C9B . . 120.17(14) ?
    C11B C10B H10B . . 119.9 ?
    C9B C10B H10B . . 119.9 ?
    C12B C11B C10B . . 120.32(13) ?
    C12B C11B H11B . . 119.8 ?
    C10B C11B H11B . . 119.8 ?
    C11B C12B C13B . . 119.90(14) ?
    C11B C12B H12B . . 120.1 ?
    C13B C12B H12B . . 120.1 ?
    C12B C13B C8B . . 120.49(14) ?
    C12B C13B H13B . . 119.8 ?
    C8B C13B H13B . . 119.8 ?
    O1B C14B H14D . . 109.5 ?
    O1B C14B H14E . . 109.5 ?
    H14D C14B H14E . . 109.5 ?
    O1B C14B H14F . . 109.5 ?
    H14D C14B H14F . . 109.5 ?
    H14E C14B H14F . . 109.5 ?
    O2B C15B H15D . . 109.5 ?
    O2B C15B H15E . . 109.5 ?
    H15D C15B H15E . . 109.5 ?
    O2B C15B H15F . . 109.5 ?
    H15D C15B H15F . . 109.5 ?
    H15E C15B H15F . . 109.5 ?
    O3B C16B H16D . . 109.5 ?
    O3B C16B H16E . . 109.5 ?
    H16D C16B H16E . . 109.5 ?
    O3B C16B H16F . . 109.5 ?
    H16D C16B H16F . . 109.5 ?
    H16E C16B H16F . . 109.5 ?
loop_
    _geom_torsion_atom_site_label_1
    _geom_torsion_atom_site_label_2
    _geom_torsion_atom_site_label_3
    _geom_torsion_atom_site_label_4
    _geom_torsion_site_symmetry_1
    _geom_torsion_site_symmetry_2
    _geom_torsion_site_symmetry_3
    _geom_torsion_site_symmetry_4
    _geom_torsion
    _geom_torsion_publ_flag
    C14A O1A C2A C3A . . . . -3.2(2) ?
    C14A O1A C2A C1A . . . . 176.06(13) ?
    C6A C1A C2A O1A . . . . -176.76(12) ?
    C7A C1A C2A O1A . . . . 6.93(18) ?
    C6A C1A C2A C3A . . . . 2.5(2) ?
    C7A C1A C2A C3A . . . . -173.82(13) ?
    O1A C2A C3A C4A . . . . 178.87(13) ?
    C1A C2A C3A C4A . . . . -0.3(2) ?
    C15A O2A C4A C3A . . . . -6.7(2) ?
    C15A O2A C4A C5A . . . . 174.54(13) ?
    C2A C3A C4A O2A . . . . 179.90(13) ?
    C2A C3A C4A C5A . . . . -1.5(2) ?
    O2A C4A C5A C6A . . . . 179.65(12) ?
    C3A C4A C5A C6A . . . . 0.9(2) ?
    C16A O3A C6A C5A . . . . -1.5(2) ?
    C16A O3A C6A C1A . . . . 177.08(13) ?
    C4A C5A C6A O3A . . . . 179.96(13) ?
    C4A C5A C6A C1A . . . . 1.4(2) ?
    C2A C1A C6A O3A . . . . 178.33(12) ?
    C7A C1A C6A O3A . . . . -5.7(2) ?
    C2A C1A C6A C5A . . . . -3.0(2) ?
    C7A C1A C6A C5A . . . . 172.89(14) ?
    C8A N1A C7A C1A . . . . -175.58(13) ?
    C6A C1A C7A N1A . . . . 23.4(2) ?
    C2A C1A C7A N1A . . . . -160.71(14) ?
    C7A N1A C8A C13A . . . . 58.87(17) ?
    C7A N1A C8A C9A . . . . -123.60(14) ?
    C13A C8A C9A O4A . . . . -178.98(12) ?
    N1A C8A C9A O4A . . . . 3.44(19) ?
    C13A C8A C9A C10A . . . . -0.43(19) ?
    N1A C8A C9A C10A . . . . -178.01(12) ?
    O4A C9A C10A C11A . . . . 179.19(12) ?
    C8A C9A C10A C11A . . . . 0.6(2) ?
    C9A C10A C11A C12A . . . . 0.0(2) ?
    C10A C11A C12A C13A . . . . -0.8(2) ?
    C11A C12A C13A C8A . . . . 0.9(2) ?
    C9A C8A C13A C12A . . . . -0.3(2) ?
    N1A C8A C13A C12A . . . . 177.19(12) ?
    C16B O3B C6B C5B . . . . -1.7(2) ?
    C16B O3B C6B C1B . . . . 177.43(14) ?
    C2B C1B C6B O3B . . . . -178.87(12) ?
    C7B C1B C6B O3B . . . . 2.5(2) ?
    C2B C1B C6B C5B . . . . 0.3(2) ?
    C7B C1B C6B C5B . . . . -178.30(13) ?
    O3B C6B C5B C4B . . . . -179.96(13) ?
    C1B C6B C5B C4B . . . . 0.9(2) ?
    C15B O2B C4B C3B . . . . 1.86(19) ?
    C15B O2B C4B C5B . . . . -178.03(12) ?
    C6B C5B C4B O2B . . . . 178.19(12) ?
    C6B C5B C4B C3B . . . . -1.7(2) ?
    O2B C4B C3B C2B . . . . -178.70(12) ?
    C5B C4B C3B C2B . . . . 1.2(2) ?
    C14B O1B C2B C3B . . . . 5.07(19) ?
    C14B O1B C2B C1B . . . . -177.21(12) ?
    C4B C3B C2B O1B . . . . 177.67(13) ?
    C4B C3B C2B C1B . . . . 0.1(2) ?
    C6B C1B C2B O1B . . . . -178.54(12) ?
    C7B C1B C2B O1B . . . . 0.18(18) ?
    C6B C1B C2B C3B . . . . -0.8(2) ?
    C7B C1B C2B C3B . . . . 177.88(13) ?
    C8B N1B C7B C1B . . . . 177.48(13) ?
    C2B C1B C7B N1B . . . . -152.97(14) ?
    C6B C1B C7B N1B . . . . 25.6(2) ?
    C7B N1B C8B C13B . . . . 59.30(19) ?
    C7B N1B C8B C9B . . . . -121.81(14) ?
    C13B C8B C9B O4B . . . . -175.24(13) ?
    N1B C8B C9B O4B . . . . 5.8(2) ?
    C13B C8B C9B C10B . . . . 2.5(2) ?
    N1B C8B C9B C10B . . . . -176.43(12) ?
    O4B C9B C10B C11B . . . . 174.92(13) ?
    C8B C9B C10B C11B . . . . -2.9(2) ?
    C9B C10B C11B C12B . . . . 1.2(2) ?
    C10B C11B C12B C13B . . . . 0.9(2) ?
    C11B C12B C13B C8B . . . . -1.3(2) ?
    C9B C8B C13B C12B . . . . -0.4(2) ?
    N1B C8B C13B C12B . . . . 178.47(13) ?
loop_
    _geom_hbond_atom_site_label_D
    _geom_hbond_atom_site_label_H
    _geom_hbond_atom_site_label_A
    _geom_hbond_site_symmetry_A
    _geom_hbond_distance_DH
    _geom_hbond_distance_HA
    _geom_hbond_distance_DA
    _geom_hbond_angle_DHA
    _geom_hbond_publ_flag
    O4A H1O4 O3B 1_555 0.88(2) 2.53(2) 2.9924(15) 114.0(17) y
    O4A H1O4 N1B 1_555 0.88(2) 1.96(2) 2.7897(15) 158(2) y
    O4B H2O4 N1A 1_555 0.88(2) 2.00(2) 2.8013(16) 151(2) y
    O4B H2O4 N1B 1_555 0.88(2) 2.35(2) 2.7891(16) 111.1(18) y
    C13B H13B O3A 1_655 0.95 2.59 3.4639(19) 154 y
    C15B H15D O4A 1_545 0.98 2.43 3.3847(18) 164 y
_iucr_refine_instructions_details
;
TITL a in P-1
CELL 0.71073   7.3819  11.7036  16.4373  89.469  85.616  80.456
ZERR    4.00   0.0006   0.0009   0.0013   0.002   0.002   0.002
LATT  1
SFAC C H N O
UNIT 64 68 4 16
TEMP -173.000
SIZE 0.159 0.16 0.485
L.S. 20
BOND $H
FMAP 2 1 60
OMIT -4 60
PLAN 20
ACTA
CONF
WGHT    0.078800    0.239700
FVAR       0.42145
O1A   4    0.214151    0.830667    0.106282    11.00000    0.04139    0.01404 =
         0.02049   -0.00232   -0.00302   -0.00813
O2A   4    0.196836    0.596104    0.348300    11.00000    0.03669    0.01422 =
         0.03731    0.00870   -0.00235   -0.00642
O3A   4    0.275438    0.989985    0.361143    11.00000    0.03201    0.01502 =
         0.01936   -0.00079   -0.00443   -0.00318
O4A   4    0.582663    1.214725    0.138230    11.00000    0.02349    0.01432 =
         0.02467    0.00601   -0.00305   -0.00163
H1O4  2    0.597087    1.163540    0.177867    11.00000    0.04313
N1A   3    0.292057    1.111089    0.212194    11.00000    0.02308    0.01060 =
         0.02045    0.00241   -0.00293   -0.00267
C1A   1    0.237475    0.911158    0.233967    11.00000    0.01988    0.01145 =
         0.02094    0.00035   -0.00046   -0.00331
C2A   1    0.216758    0.812943    0.188224    11.00000    0.02154    0.01394 =
         0.02056   -0.00056   -0.00079   -0.00318
C3A   1    0.202519    0.706718    0.223792    11.00000    0.02156    0.01071 =
         0.02908   -0.00004   -0.00089   -0.00229
AFIX  43
H3AA  2    0.188100    0.642390    0.191500    11.00000   -1.20000
AFIX   0
C4A   1    0.209788    0.696507    0.307432    11.00000    0.01832    0.01217 =
         0.03062    0.00581    0.00039   -0.00145
C5A   1    0.235184    0.789984    0.355639    11.00000    0.02188    0.01719 =
         0.02167    0.00437   -0.00108   -0.00043
AFIX  43
H5AA  2    0.241660    0.781296    0.412916    11.00000   -1.20000
AFIX   0
C6A   1    0.250652    0.894750    0.318836    11.00000    0.01766    0.01335 =
         0.02245   -0.00064   -0.00103   -0.00068
C7A   1    0.231763    1.019741    0.190624    11.00000    0.02289    0.01351 =
         0.01868   -0.00052   -0.00132   -0.00255
AFIX  43
H7AA  2    0.176757    1.024113    0.140049    11.00000   -1.20000
AFIX   0
C8A   1    0.255636    1.208815    0.160022    11.00000    0.02654    0.01018 =
         0.01589    0.00018   -0.00324   -0.00279
C9A   1    0.404629    1.258931    0.126454    11.00000    0.02448    0.01018 =
         0.01860   -0.00101   -0.00333   -0.00057
C10A  1    0.370762    1.356659    0.077410    11.00000    0.03070    0.01260 =
         0.02045    0.00239   -0.00223   -0.00437
AFIX  43
H10A  2    0.471094    1.390477    0.054150    11.00000   -1.20000
AFIX   0
C11A  1    0.191934    1.405190    0.062149    11.00000    0.03535    0.01237 =
         0.01975    0.00284   -0.00577   -0.00023
AFIX  43
H11A  2    0.170645    1.471837    0.028564    11.00000   -1.20000
AFIX   0
C12A  1    0.044775    1.356833    0.095671    11.00000    0.02806    0.01801 =
         0.02175    0.00034   -0.00648    0.00285
AFIX  43
H12A  2   -0.077622    1.390669    0.085744    11.00000   -1.20000
AFIX   0
C13A  1    0.076689    1.258300    0.144061    11.00000    0.02523    0.01784 =
         0.02144   -0.00031   -0.00297   -0.00233
AFIX  43
H13A  2   -0.024422    1.224453    0.166421    11.00000   -1.20000
AFIX   0
C14A  1    0.205515    0.732339    0.056358    11.00000    0.04170    0.01965 =
         0.02506   -0.00725    0.00107   -0.01081
AFIX 137
H14A  2    0.213831    0.754597   -0.001259    11.00000   -1.50000
H14B  2    0.088634    0.704655    0.069788    11.00000   -1.50000
H14C  2    0.308173    0.670490    0.066386    11.00000   -1.50000
AFIX   0
C15A  1    0.154291    0.501652    0.302352    11.00000    0.02900    0.01238 =
         0.05267    0.00683   -0.00428   -0.00543
AFIX 137
H15A  2    0.141232    0.436397    0.338895    11.00000   -1.50000
H15B  2    0.253900    0.477611    0.260039    11.00000   -1.50000
H15C  2    0.038677    0.526422    0.276732    11.00000   -1.50000
AFIX   0
C16A  1    0.280707    0.979230    0.447548    11.00000    0.04501    0.02315 =
         0.01995   -0.00049   -0.00703   -0.00112
AFIX 137
H16A  2    0.296927    1.053349    0.470794    11.00000   -1.50000
H16B  2    0.383833    0.919196    0.460182    11.00000   -1.50000
H16C  2    0.164980    0.957761    0.470983    11.00000   -1.50000
AFIX   0
O1B   4    0.729428    0.801239    0.392702    11.00000    0.03506    0.01466 =
         0.01656    0.00117   -0.00060   -0.00321
O2B   4    0.675305    0.566112    0.159545    11.00000    0.03333    0.01371 =
         0.02286   -0.00164   -0.00175   -0.00534
O3B   4    0.739809    0.962027    0.130774    11.00000    0.04392    0.01128 =
         0.01791    0.00258   -0.00142   -0.00043
O4B   4    0.384506    1.244579    0.338496    11.00000    0.02185    0.01646 =
         0.02739   -0.00627   -0.00281   -0.00099
H2O4  2    0.388955    1.186336    0.305038    11.00000    0.05335
N1B   3    0.693294    1.090952    0.276777    11.00000    0.02253    0.01248 =
         0.01973   -0.00185   -0.00127    0.00023
C1B   1    0.734992    0.880622    0.261598    11.00000    0.01960    0.01209 =
         0.02037    0.00045   -0.00055    0.00052
C6B   1    0.727035    0.866521    0.176639    11.00000    0.02112    0.01386 =
         0.01954    0.00110   -0.00038    0.00102
C5B   1    0.709684    0.760054    0.143761    11.00000    0.02527    0.01553 =
         0.01816   -0.00067   -0.00139    0.00118
AFIX  43
H5BA  2    0.706293    0.751176    0.086535    11.00000   -1.20000
AFIX   0
C4B   1    0.697371    0.666787    0.195844    11.00000    0.01871    0.01322 =
         0.02192   -0.00163   -0.00023   -0.00057
C3B   1    0.706742    0.676175    0.279566    11.00000    0.02042    0.01226 =
         0.02142    0.00135    0.00076   -0.00124
AFIX  43
H3BA  2    0.700462    0.611451    0.314354    11.00000   -1.20000
AFIX   0
C2B   1    0.725589    0.783162    0.310881    11.00000    0.01833    0.01578 =
         0.01737   -0.00031    0.00031    0.00074
C7B   1    0.748108    0.988106    0.302351    11.00000    0.02166    0.01426 =
         0.01807   -0.00003   -0.00105   -0.00107
AFIX  43
H7BA  2    0.802757    0.981621    0.353030    11.00000   -1.20000
AFIX   0
C8B   1    0.714738    1.182415    0.329633    11.00000    0.02418    0.01176 =
         0.01615    0.00144   -0.00198   -0.00169
C9B   1    0.555378    1.260067    0.355887    11.00000    0.02411    0.01214 =
         0.01696    0.00146   -0.00192   -0.00264
C10B  1    0.570832    1.355137    0.404185    11.00000    0.03038    0.01282 =
         0.01807    0.00038    0.00069   -0.00335
AFIX  43
H10B  2    0.464431    1.410035    0.420096    11.00000   -1.20000
AFIX   0
C11B  1    0.741352    1.369552    0.428977    11.00000    0.03742    0.01690 =
         0.02180   -0.00019   -0.00367   -0.01061
AFIX  43
H11B  2    0.750745    1.433498    0.462676    11.00000   -1.20000
AFIX   0
C12B  1    0.897717    1.291172    0.404813    11.00000    0.02996    0.02319 =
         0.02504    0.00449   -0.00700   -0.01026
AFIX  43
H12B  2    1.013809    1.300725    0.422551    11.00000   -1.20000
AFIX   0
C13B  1    0.884570    1.198492    0.354564    11.00000    0.02375    0.01817 =
         0.02365    0.00373   -0.00196   -0.00338
AFIX  43
H13B  2    0.992417    1.145742    0.337126    11.00000   -1.20000
AFIX   0
C14B  1    0.728674    0.703612    0.445005    11.00000    0.03917    0.01950 =
         0.01853    0.00417   -0.00296   -0.00503
AFIX 137
H14D  2    0.728007    0.728323    0.501845    11.00000   -1.50000
H14E  2    0.838982    0.646131    0.431138    11.00000   -1.50000
H14F  2    0.618514    0.669197    0.438027    11.00000   -1.50000
AFIX   0
C15B  1    0.656387    0.470401    0.212632    11.00000    0.03099    0.01648 =
         0.02878    0.00070   -0.00186   -0.00863
AFIX 137
H15D  2    0.635498    0.404332    0.180490    11.00000   -1.50000
H15E  2    0.551574    0.492572    0.252800    11.00000   -1.50000
H15F  2    0.769144    0.448804    0.240935    11.00000   -1.50000
AFIX   0
C16B  1    0.740234    0.950745    0.044663    11.00000    0.06346    0.01938 =
         0.01846    0.00308   -0.00296   -0.00260
AFIX 137
H16D  2    0.745926    1.026108    0.018996    11.00000   -1.50000
H16E  2    0.627406    0.923625    0.031218    11.00000   -1.50000
H16F  2    0.847663    0.894731    0.024453    11.00000   -1.50000
HKLF 4
REM  a in P-1
REM R1 =  0.0516 for   5872 Fo > 4sig(Fo)  and  0.0756 for all   8129 data
REM    393 parameters refined using      0 restraints
END
WGHT      0.0785      0.2437
REM Highest difference peak  0.413,  deepest hole -0.322,  1-sigma level  0.061
Q1    1   0.2686  0.9004  0.2750  11.00000  0.05    0.41
Q2    1   0.3251  1.2341  0.1399  11.00000  0.05    0.39
Q3    1   0.7016  0.8763  0.2236  11.00000  0.05    0.39
Q4    1   0.7636  0.8663  0.2199  11.00000  0.05    0.37
Q5    1   0.7920  1.1818  0.3605  11.00000  0.05    0.37
Q6    1   0.6820  0.6790  0.2404  11.00000  0.05    0.37
Q7    1   0.3944  1.3250  0.1174  11.00000  0.05    0.36
Q8    1   0.1230  1.3619  0.0659  11.00000  0.05    0.36
Q9    1   0.7477  0.8270  0.2793  11.00000  0.05    0.35
Q10   1   0.2372  0.6973  0.2626  11.00000  0.05    0.35
Q11   1   0.2153  0.8170  0.1426  11.00000  0.05    0.35
Q12   1   0.2801  0.9832  0.4031  11.00000  0.05    0.32
Q13   1   0.7387  0.6650  0.2383  11.00000  0.05    0.32
Q14   1   0.1640  0.7057  0.2642  11.00000  0.05    0.32
Q15   1   0.6696  0.7221  0.1749  11.00000  0.05    0.30
Q16   1   0.6522  1.3487  0.4390  11.00000  0.05    0.29
Q17   1   0.8148  1.1956  0.3178  11.00000  0.05    0.29
Q18   1   0.2286  0.8645  0.2171  11.00000  0.05    0.28
Q19   1   0.7035  0.7807  0.3559  11.00000  0.05    0.28
Q20   1   0.4384  1.2357  0.3801  11.00000  0.05    0.28
;
