# Supplementary material for: (E)-2-[(2,4,6-Tri­meth­oxy­benzyl­idene)amino]­phenol
Source: Acta Crystallogr Sect E Struct Rep Online. 2013 Dec 14;70(Pt 1):o62–3. doi: 10.1107/S1600536813032996 (PMC3914096; doi:10.1107/S1600536813032996)
Supplement: Supplementary file 2 [file e-70-00o62-Isup2.hkl]

# 
# h,k,l, Fc-squared, Fo-squared, sigma(Fo-squared) and status flag 
# 
data_I
_shelx_title ' a in P-1' 
_shelx_refln_list_code          4 
_shelx_F_calc_maximum      235.74 
_exptl_crystal_F_000       608.00 
_reflns_d_resolution_high  0.7107 
 
loop_ 
 _symmetry_equiv_pos_as_xyz 
 'x, y, z' 
 '-x, -y, -z' 
 
_cell_length_a     7.3819 
_cell_length_b    11.7036 
_cell_length_c    16.4373 
_cell_angle_alpha  89.469 
_cell_angle_beta   85.616 
_cell_angle_gamma  80.456 
 
_shelx_F_squared_multiplier     1.000 
 
loop_ 
 _refln_index_h 
 _refln_index_k 
 _refln_index_l 
 _refln_F_squared_calc 
 _refln_F_squared_meas 
 _refln_F_squared_sigma 
 _refln_observed_status 
   1   0   0     1332.77     1261.55     47.87 o 
   2   0   0    55574.95    55338.71   1168.78 o 
   3   0   0      950.85      981.60     19.68 o 
   4   0   0     4541.46     4530.54    121.20 o 
   5   0   0       34.64       30.43      2.90 o 
   6   0   0     1583.26     1674.03     30.35 o 
   7   0   0      169.12      175.37      9.47 o 
   8   0   0        5.58       15.10      3.53 o 
   9   0   0       35.91       36.52      6.13 o 
  10   0   0       14.83       13.12      5.73 o 
 -10   1   0      316.23      301.24     22.46 o 
  -9   1   0        0.04        4.24      5.02 o 
  -8   1   0     1239.61     1199.73     33.02 o 
  -7   1   0       55.44       65.74      5.63 o 
  -6   1   0     1869.35     1898.57     38.17 o 
  -5   1   0      345.56      353.19      9.48 o 
  -4   1   0    11583.13    12070.05    197.31 o 
  -3   1   0       61.33       64.99      3.17 o 
  -2   1   0    18882.33    19860.88    357.18 o 
  -1   1   0        2.91        4.56      1.17 o 
   1   1   0      254.47      234.48      4.25 o 
   3   1   0      583.93      556.25     11.73 o 
   4   1   0       53.78       57.40      4.42 o 
   5   1   0      160.52      153.40      5.79 o 
   6   1   0      213.58      211.49      7.38 o 
   7   1   0      204.58      204.44      7.87 o 
   8   1   0       61.20       55.18      5.03 o 
   9   1   0       59.34       63.93      4.74 o 
  10   1   0      163.60      172.69     15.42 o 
  -9   2   0        6.90       12.33      4.94 o 
  -8   2   0       50.47       69.66     12.04 o 
  -7   2   0       56.53       55.58      7.68 o 
  -6   2   0      173.65      171.11     19.19 o 
  -5   2   0        6.57        7.96      5.06 o 
  -4   2   0        0.33       -2.10      2.54 o 
  -3   2   0      115.37      127.88      4.73 o 
  -2   2   0      111.04      102.05      3.46 o 
  -1   2   0       20.80       18.49      1.87 o 
   0   2   0     6080.20     7598.24    228.54 o 
   1   2   0      317.48      342.27      8.81 o 
   2   2   0     1020.98     1062.87     21.80 o 
   3   2   0      384.90      363.68      7.29 o 
   4   2   0      371.60      424.69      8.23 o 
   5   2   0      504.18      490.28     13.58 o 
   6   2   0      676.80      648.42     14.15 o 
   7   2   0       30.70       32.39      2.95 o 
   8   2   0        1.60       -1.33      2.56 o 
   9   2   0        0.64       -1.31      3.70 o 
  10   2   0       23.00       27.42      7.96 o 
  -9   3   0        3.12       -1.84      4.72 o 
  -8   3   0      152.45      138.06      9.66 o 
  -7   3   0       15.97       18.17      4.18 o 
  -6   3   0        4.29        7.08      3.42 o 
  -5   3   0        0.22       -2.39      2.61 o 
  -4   3   0       40.09       63.79      4.09 o 
  -3   3   0       59.16       57.14      2.98 o 
  -2   3   0      335.75      361.22      9.36 o 
  -1   3   0       16.18       12.54      2.10 o 
   0   3   0      577.00      653.83     19.57 o 
   1   3   0        0.77       -0.49      1.09 o 
   2   3   0      808.19      707.18     12.87 o 
   3   3   0        2.36       -2.18      1.19 o 
   4   3   0      680.37      687.17     12.18 o 
   5   3   0        0.79        2.10      1.99 o 
   6   3   0       17.31       12.39      3.22 o 
   7   3   0      129.78      110.48      6.15 o 
   8   3   0       11.85       12.88      7.83 o 
   9   3   0        2.88       -7.67      3.83 o 
  10   3   0       10.40       10.83      5.78 o 
  -9   4   0        0.27        2.16      4.63 o 
  -8   4   0       44.33       56.91      6.55 o 
  -7   4   0        5.15        4.08      3.44 o 
  -6   4   0       88.62       86.64      6.66 o 
  -5   4   0       54.86       55.84      5.99 o 
  -4   4   0       50.04       57.28      4.76 o 
  -3   4   0       12.41       12.76      1.81 o 
  -2   4   0       37.28       32.38      1.84 o 
  -1   4   0       59.45       78.90      5.13 o 
   0   4   0     2041.72     2393.10     54.11 o 
   1   4   0      598.30      622.98     19.57 o 
   2   4   0       24.26       22.14      2.17 o 
   3   4   0       36.87       43.89      2.07 o 
   4   4   0        9.80       20.61      2.84 o 
   5   4   0        1.37       -1.71      1.62 o 
   6   4   0      303.28      296.43      9.41 o 
   7   4   0       22.21       18.32      3.61 o 
   8   4   0        3.33       -2.79      3.05 o 
   9   4   0        0.38       -6.72      3.86 o 
  10   4   0        2.80       -4.85      4.40 o 
  -9   5   0        1.95       -2.58      6.10 o 
  -8   5   0       25.85       22.11      5.03 o 
  -7   5   0       85.65       80.21      7.51 o 
  -6   5   0       52.51       52.06      5.50 o 
  -5   5   0      152.17      150.03      7.73 o 
  -4   5   0       68.24       53.22      8.68 o 
  -3   5   0      140.77      159.40      6.90 o 
  -2   5   0      557.85      631.63     16.94 o 
  -1   5   0      167.35      200.30      7.39 o 
   0   5   0     1324.38     1506.24     43.88 o 
   1   5   0      780.72      836.79     16.07 o 
   2   5   0      510.46      539.11     20.17 o 
   3   5   0        4.89        1.49      1.47 o 
   4   5   0      526.22      508.28      8.80 o 
   5   5   0       18.92       16.90      2.36 o 
   6   5   0      318.73      298.84      9.62 o 
   7   5   0      120.21      116.45      6.56 o 
   8   5   0       41.43       48.17     10.01 o 
   9   5   0        0.10        1.15      4.41 o 
  10   5   0        3.98       -5.00      5.15 o 
  -8   6   0       10.72       18.04      5.70 o 
  -7   6   0       21.10       28.58      5.08 o 
  -6   6   0      146.37      128.07      9.79 o 
  -5   6   0       28.72       18.15      7.51 o 
  -4   6   0      113.83      103.68      5.90 o 
  -3   6   0       96.53      103.07      8.45 o 
  -2   6   0       18.39       13.35      3.54 o 
  -1   6   0      385.95      430.27     16.13 o 
   0   6   0        0.42        2.46      1.48 o 
   1   6   0       35.11       51.23      3.72 o 
   2   6   0      760.78      712.58     14.31 o 
   3   6   0       76.73       72.97      4.62 o 
   4   6   0      260.92      229.14      5.35 o 
   5   6   0       56.60       53.65      4.11 o 
   6   6   0      194.55      183.00      7.66 o 
   7   6   0       23.58       28.43      4.06 o 
   8   6   0      188.33      183.35      8.83 o 
   9   6   0       42.58       47.77      7.86 o 
  10   6   0        1.57       -6.77      4.71 o 
  -8   7   0       22.12       41.01     11.06 o 
  -7   7   0       32.78       26.82      5.11 o 
  -6   7   0        1.24       -1.43      2.71 o 
  -5   7   0       74.91       72.17      5.35 o 
  -4   7   0       26.16       31.44     13.77 o 
  -3   7   0      624.42      685.35     38.48 o 
  -2   7   0       86.45      103.32      6.60 o 
  -1   7   0       64.66       85.34      5.95 o 
   0   7   0       85.46      115.54      5.61 o 
   1   7   0      232.50      238.96      6.98 o 
   2   7   0      161.82      182.93      8.37 o 
   3   7   0       88.55      105.18      5.12 o 
   4   7   0       68.00       66.30      6.43 o 
   5   7   0      109.03      109.99      5.69 o 
   6   7   0      146.96      126.95      6.62 o 
   7   7   0      124.67      112.69      7.64 o 
   8   7   0       29.29       31.81      4.58 o 
   9   7   0        3.15        7.44      4.16 o 
  -8   8   0        0.07        1.24      3.86 o 
  -7   8   0        2.82        0.66      3.27 o 
  -6   8   0       36.78       25.11      9.41 o 
  -5   8   0       48.15       36.25      7.07 o 
  -4   8   0       97.61      104.85     10.25 o 
  -3   8   0       73.01       69.14      8.09 o 
  -2   8   0       16.61       24.90      3.93 o 
  -1   8   0      129.20      134.87      7.76 o 
   0   8   0      110.86      129.48      7.45 o 
   1   8   0       19.40       16.63      2.37 o 
   2   8   0      524.00      560.99     12.66 o 
   3   8   0        8.41       10.14      2.31 o 
   4   8   0        1.11        1.81      2.48 o 
   5   8   0        0.12       -3.14      3.00 o 
   6   8   0       68.79       56.14      7.06 o 
   7   8   0      219.85      236.71     12.44 o 
   8   8   0       47.68       50.31      5.54 o 
   9   8   0      268.31      277.28     15.23 o 
  -7   9   0        5.83        8.60      6.91 o 
  -6   9   0       15.71        8.95      6.66 o 
  -5   9   0       87.44       83.28     10.44 o 
  -4   9   0       72.45       70.63      9.08 o 
  -3   9   0      590.62      618.13     24.52 o 
  -2   9   0       33.80       48.47      6.13 o 
  -1   9   0       60.30       80.15      6.70 o 
   0   9   0      276.21      293.68     11.48 o 
   1   9   0     1919.74     1984.35     33.95 o 
   2   9   0      665.80      681.53     15.85 o 
   3   9   0     1027.40      930.04     19.22 o 
   4   9   0      245.95      238.49     12.84 o 
   5   9   0      613.55      623.59     19.97 o 
   6   9   0      560.79      543.91     18.59 o 
   7   9   0      660.66      639.19     18.66 o 
   8   9   0       92.07       88.73      6.79 o 
   9   9   0       11.52       21.75      5.04 o 
  -7  10   0        0.28        6.81      8.03 o 
  -6  10   0      146.67      160.43     15.23 o 
  -5  10   0       31.06       31.96      8.03 o 
  -4  10   0      619.47      600.64     53.63 o 
  -3  10   0     1595.88     1604.64     67.16 o 
  -2  10   0     1420.66     1575.88     50.86 o 
  -1  10   0     2635.11     2858.41     93.16 o 
   0  10   0      500.14      547.89     34.61 o 
   1  10   0      755.94      745.18     15.67 o 
   2  10   0      841.54      826.77     18.11 o 
   3  10   0      170.43      170.25      9.83 o 
   4  10   0      127.04      121.88     10.53 o 
   5  10   0      153.27      149.82     11.93 o 
   6  10   0        7.56        1.21      4.06 o 
   7  10   0        4.05        0.89      4.25 o 
   8  10   0       39.19       44.20      5.64 o 
   9  10   0        7.62        5.33      5.21 o 
  -6  11   0      116.65       94.35     18.45 o 
  -5  11   0      101.71       82.62     16.81 o 
  -4  11   0        9.53        6.66      9.13 o 
  -3  11   0      109.12      116.65     18.69 o 
  -2  11   0       38.05       34.57      6.99 o 
  -1  11   0      113.43      133.92     11.10 o 
   0  11   0       89.45       95.85      8.15 o 
   1  11   0       56.36       63.72      4.30 o 
   2  11   0        2.77       13.92      3.33 o 
   3  11   0      526.15      491.91     12.76 o 
   4  11   0       57.27       56.86      5.25 o 
   5  11   0      162.20      161.64     10.70 o 
   6  11   0        0.26        0.61      3.74 o 
   7  11   0       24.43       25.51      5.94 o 
   8  11   0        9.40       12.42      8.66 o 
  -5  12   0        9.86       11.82      9.43 o 
  -4  12   0       69.77       68.96     16.63 o 
  -3  12   0       82.67      104.36     18.33 o 
  -2  12   0       49.24       43.38     12.31 o 
  -1  12   0       69.24       81.02     15.62 o 
   0  12   0        6.25        6.06      4.39 o 
   1  12   0        4.41        5.04      3.09 o 
   2  12   0       54.67       59.72      5.72 o 
   3  12   0      119.08      128.45      7.94 o 
   4  12   0      155.95      143.71      9.65 o 
   5  12   0      180.69      209.28     15.49 o 
   6  12   0        0.00        5.23      5.25 o 
   7  12   0       19.25       28.48      7.77 o 
   8  12   0       27.64       53.47     10.19 o 
  -4  13   0      106.14      119.01     21.83 o 
  -3  13   0      194.76      176.94     25.41 o 
  -2  13   0       40.71       41.66     12.88 o 
  -1  13   0       54.68       76.49     15.85 o 
   0  13   0      320.87      339.81     13.11 o 
   1  13   0       75.49       83.04      6.63 o 
   2  13   0        0.04        5.28      3.62 o 
   3  13   0      267.63      266.66     12.83 o 
   4  13   0       56.04       54.10      6.66 o 
   5  13   0       36.01       36.35      7.43 o 
   6  13   0        1.20       12.03      6.42 o 
   7  13   0        3.22       19.16      8.28 o 
  -3  14   0       59.83       22.06     11.71 o 
  -2  14   0       61.71       78.52     17.16 o 
  -1  14   0       95.45      112.88     13.65 o 
   0  14   0        2.74        1.04      3.89 o 
   1  14   0      232.30      265.83     12.08 o 
   2  14   0       25.29       33.41      5.42 o 
   3  14   0      230.76      214.08     12.91 o 
   4  14   0        9.32       11.65      4.42 o 
   5  14   0      102.31       99.44     11.39 o 
   6  14   0       33.08       46.87      8.89 o 
  -2  15   0      107.24       96.50     14.27 o 
  -1  15   0       82.15       67.11      9.36 o 
   0  15   0        4.71        4.74      4.60 o 
   1  15   0       54.01       46.45      5.86 o 
   2  15   0        9.91       11.66      5.96 o 
   3  15   0        3.79        4.93      4.43 o 
   4  15   0        2.88        1.71      4.18 o 
   5  15   0        1.11       10.66      6.25 o 
   0  16   0        0.19        4.14      4.95 o 
   1  16   0       11.93       15.30      5.94 o 
   2  16   0        9.00       17.50      5.69 o 
   3  16   0       53.41       50.90     13.31 o 
   4  16   0        6.09        6.35      6.25 o 
  -3 -16   1        9.30       17.80      7.14 o 
  -2 -16   1        0.07        4.07      4.78 o 
  -1 -16   1        3.28       10.90      6.54 o 
   0 -16   1       17.42       11.17      5.22 o 
  -5 -15   1       23.04       33.64     11.98 o 
  -4 -15   1        2.48        8.04      4.61 o 
  -3 -15   1        0.18       -1.08      3.85 o 
  -2 -15   1        2.59        3.74      4.55 o 
  -1 -15   1       66.85       92.71      8.69 o 
   0 -15   1        1.72       -0.83      4.48 o 
   1 -15   1       54.44       54.40     10.92 o 
   2 -15   1        7.34        3.53      9.69 o 
  -6 -14   1       22.00       19.68     10.46 o 
  -5 -14   1        1.79       16.02      6.26 o 
  -4 -14   1       17.00       20.34      4.98 o 
  -3 -14   1       36.50       44.18      6.34 o 
  -2 -14   1       66.38       74.08      7.97 o 
  -1 -14   1        1.88        1.03      3.59 o 
   0 -14   1       88.26       87.67      8.14 o 
   1 -14   1       24.10       34.15     12.60 o 
   2 -14   1        1.70       13.92     10.13 o 
   3 -14   1       58.11       33.68     12.63 o 
  -7 -13   1       12.41       14.53      9.70 o 
  -6 -13   1       61.86       84.77     13.78 o 
  -5 -13   1        0.44        4.81      5.02 o 
  -4 -13   1       50.90       56.36      6.61 o 
  -3 -13   1        0.14        1.23      3.50 o 
  -2 -13   1       48.07       49.50      6.96 o 
  -1 -13   1       25.42       25.61      4.30 o 
   0 -13   1       47.07       47.76      6.12 o 
   1 -13   1       22.67       23.79     10.71 o 
   2 -13   1       23.19       14.02      9.76 o 
   3 -13   1        0.07       -4.02      7.83 o 
   4 -13   1       11.19       16.27     11.21 o 
  -8 -12   1       41.23       41.61     12.44 o 
  -7 -12   1       24.27       25.57      9.73 o 
  -6 -12   1       22.71       36.22      6.09 o 
  -5 -12   1       52.08       45.10      6.37 o 
  -4 -12   1      138.77      129.17      9.00 o 
  -3 -12   1       69.35       70.97      7.00 o 
  -2 -12   1      178.58      178.20      9.55 o 
  -1 -12   1      120.21      138.37      7.77 o 
   0 -12   1      107.46      124.04     11.94 o 
   1 -12   1       15.95       23.60      9.76 o 
   2 -12   1      228.58      256.40     28.53 o 
   3 -12   1        3.62       -6.90      6.78 o 
   4 -12   1      108.53       71.73     16.30 o 
   5 -12   1       14.91       12.42     10.42 o 
  -8 -11   1        2.69       -1.63      4.77 o 
  -7 -11   1      119.14      124.53     12.61 o 
  -6 -11   1      241.15      240.39     12.81 o 
  -5 -11   1      116.98      120.66     16.47 o 
  -4 -11   1       45.10       49.67      6.15 o 
  -3 -11   1       13.44       11.87      3.41 o 
  -2 -11   1       44.88       49.28      4.44 o 
  -1 -11   1       78.29       83.68      4.88 o 
   0 -11   1      186.21      217.48     11.67 o 
   1 -11   1        2.26        2.41      5.48 o 
   2 -11   1      551.13      538.30     23.58 o 
   3 -11   1       10.92       14.47      6.11 o 
   4 -11   1      505.53      489.44     23.29 o 
   5 -11   1      143.05      134.69     29.30 o 
   6 -11   1      227.91      188.76     25.11 o 
  -9 -10   1       85.45       85.27      9.12 o 
  -8 -10   1       11.68        9.32      7.87 o 
  -7 -10   1       60.52       73.77      7.87 o 
  -6 -10   1       24.59       34.51      8.51 o 
  -5 -10   1     1315.68     1263.23     34.25 o 
  -4 -10   1      651.37      588.33     19.11 o 
  -3 -10   1      985.45      905.12     19.23 o 
  -2 -10   1     1266.41     1211.82     24.49 o 
  -1 -10   1       36.58       43.16      4.03 o 
   0 -10   1     2388.32     2434.83     72.38 o 
   1 -10   1       39.36       46.89      5.98 o 
   2 -10   1      838.03      830.15     30.94 o 
   3 -10   1      362.61      353.47     18.00 o 
   4 -10   1       10.29        7.02      5.54 o 
   5 -10   1      418.37      405.42     20.83 o 
   6 -10   1       35.49       45.65      9.32 o 
   7 -10   1      163.41      118.19     25.11 o 
  -9  -9   1      147.40      163.29     14.48 o 
  -8  -9   1      207.59      224.59     12.38 o 
  -7  -9   1      223.99      219.68     17.78 o 
  -6  -9   1       57.57       70.54      7.45 o 
  -5  -9   1       29.50       23.24      6.86 o 
  -4  -9   1      123.96      125.82      8.59 o 
  -3  -9   1       16.46       13.70      2.70 o 
  -2  -9   1      458.80      459.61     14.60 o 
  -1  -9   1     1191.77     1190.50     21.90 o 
   0  -9   1      166.73      196.36      9.40 o 
   1  -9   1      352.32      376.47     13.53 o 
   2  -9   1        0.81       -4.18      3.48 o 
   3  -9   1        3.50       -0.61      4.48 o 
   4  -9   1       35.37       38.50     13.89 o 
   5  -9   1      458.75      404.28     20.16 o 
   6  -9   1        9.82        9.00      6.37 o 
   7  -9   1       42.81       38.05      8.96 o 
  -9  -8   1        5.86        7.69      4.71 o 
  -8  -8   1      125.98      127.24      7.86 o 
  -7  -8   1        2.91        1.83      3.72 o 
  -6  -8   1      105.42      113.82      6.43 o 
  -5  -8   1      496.71      478.84     16.04 o 
  -4  -8   1      402.92      356.60     20.02 o 
  -3  -8   1       99.49       92.75      5.89 o 
  -2  -8   1       12.94       22.42      2.72 o 
  -1  -8   1      589.55      659.62     14.59 o 
   0  -8   1      417.37      445.75     12.29 o 
   1  -8   1       33.15       39.27      4.62 o 
   2  -8   1      325.32      336.57     12.06 o 
   3  -8   1      109.09      135.24     11.06 o 
   4  -8   1      271.66      237.42     14.05 o 
   5  -8   1        0.13        1.61      4.55 o 
   6  -8   1        0.18       -2.00      4.70 o 
   7  -8   1        0.56        2.82      6.88 o 
   8  -8   1        5.12        6.91      4.04 o 
  -9  -7   1       85.56       91.04      7.23 o 
  -8  -7   1       65.93       62.66      7.88 o 
  -7  -7   1       15.56       11.31      3.81 o 
  -6  -7   1       15.66        6.01      3.54 o 
  -5  -7   1       84.87       92.89      5.99 o 
  -4  -7   1      179.44      177.50     10.06 o 
  -3  -7   1      375.99      344.27      9.18 o 
  -2  -7   1        9.97        9.56      1.92 o 
  -1  -7   1      744.32      769.76     16.00 o 
   0  -7   1      874.13      952.06     22.27 o 
   1  -7   1       29.53       36.72      4.07 o 
   2  -7   1        2.07        1.10      4.20 o 
   3  -7   1      153.95      156.17     11.17 o 
   4  -7   1       61.73       62.00      7.77 o 
   5  -7   1        3.28        4.42      2.41 o 
   6  -7   1       11.92        9.22      3.34 o 
   7  -7   1       74.47       68.24      7.49 o 
   8  -7   1       31.12       27.31      9.54 o 
 -10  -6   1        5.20       -5.50      6.19 o 
  -9  -6   1        0.30        4.77      3.93 o 
  -8  -6   1        0.00        2.14      3.46 o 
  -7  -6   1        3.98       -0.97      2.92 o 
  -6  -6   1       26.99       16.46      3.50 o 
  -5  -6   1       71.87       74.73      4.71 o 
  -4  -6   1       54.81       48.70      2.74 o 
  -3  -6   1       34.39       40.48      4.67 o 
  -2  -6   1      311.36      274.94      6.98 o 
  -1  -6   1      951.10     1004.89     19.40 o 
   0  -6   1       46.84       48.45      4.09 o 
   1  -6   1      651.43      796.12     55.55 o 
   2  -6   1      149.54      112.64     14.00 o 
   3  -6   1      470.33      497.65     19.11 o 
   4  -6   1        2.92        0.38      4.06 o 
   5  -6   1      651.51      580.22     16.92 o 
   6  -6   1        4.01        0.37      4.01 o 
   7  -6   1      275.35      277.52     21.39 o 
   8  -6   1       41.16       54.37      8.34 o 
 -10  -5   1        1.18       -4.11      4.63 o 
  -9  -5   1       31.51       27.01      5.53 o 
  -8  -5   1       23.46       15.89      3.90 o 
  -7  -5   1        4.89        3.15      3.01 o 
  -6  -5   1       45.13       43.37      4.26 o 
  -5  -5   1       86.76       85.00      4.86 o 
  -4  -5   1      346.48      320.53      6.84 o 
  -3  -5   1        1.45        3.69      1.84 o 
  -2  -5   1      135.87      132.05      5.46 o 
  -1  -5   1      775.80      370.67     18.74 o 
   0  -5   1      107.74       90.82     17.34 o 
   1  -5   1       94.27      109.01      5.66 o 
   2  -5   1      884.78      876.96     22.15 o 
   3  -5   1      279.46      292.23      7.68 o 
   4  -5   1      282.92      261.41     12.58 o 
   5  -5   1      338.99      315.70     11.10 o 
   6  -5   1       77.49       82.87      6.57 o 
   7  -5   1      100.71      109.36     11.66 o 
   8  -5   1        6.05       10.76      4.51 o 
   9  -5   1        3.87        2.91      6.50 o 
 -10  -4   1        5.15       10.37      5.74 o 
  -9  -4   1        6.20        8.90      4.85 o 
  -8  -4   1       11.44       14.03      3.75 o 
  -7  -4   1        9.64        8.52      3.16 o 
  -6  -4   1        1.49        0.53      6.35 o 
  -5  -4   1       59.71       61.00      3.46 o 
  -4  -4   1       25.80       22.13      1.94 o 
  -3  -4   1      120.02      108.27      3.15 o 
  -2  -4   1      518.18      559.90     15.85 o 
  -1  -4   1       26.97       39.37      3.74 o 
   0  -4   1      852.60      953.92     47.03 o 
   1  -4   1       76.26       75.21     15.84 o 
   2  -4   1       11.90       15.44      3.21 o 
   3  -4   1       11.00        5.72      1.23 o 
   4  -4   1       32.78       39.58      7.61 o 
   5  -4   1      307.77      318.21     16.33 o 
   6  -4   1        0.81        6.39      3.13 o 
   7  -4   1       22.56       36.38      5.60 o 
   8  -4   1       46.98       58.23      6.56 o 
   9  -4   1       36.40       40.69      6.41 o 
 -10  -3   1       11.67        8.73      5.07 o 
  -9  -3   1        8.56       11.14      4.60 o 
  -8  -3   1       88.58       79.18      6.97 o 
  -7  -3   1       18.97       10.48      3.25 o 
  -6  -3   1      277.23      257.30      8.28 o 
  -5  -3   1      247.77      260.30      6.30 o 
  -4  -3   1      308.18      285.31      8.44 o 
  -3  -3   1     2123.67     2145.30     33.11 o 
  -2  -3   1        6.55        6.23      1.19 o 
  -1  -3   1      992.81      957.60     21.80 o 
   0  -3   1     2064.29     2161.13    116.39 o 
   1  -3   1     5416.72     5719.14    233.69 o 
   2  -3   1       71.81       78.09      3.44 o 
   3  -3   1      614.90      626.01     13.63 o 
   4  -3   1       34.32       38.01      2.52 o 
   5  -3   1        6.79        2.51      2.94 o 
   6  -3   1      419.72      381.03     13.22 o 
   7  -3   1       21.06        9.38      3.77 o 
   8  -3   1        1.40        3.20      3.89 o 
   9  -3   1        0.10       -1.56      4.00 o 
 -10  -2   1       69.65       70.56     10.59 o 
  -9  -2   1        0.04       -2.22      3.72 o 
  -8  -2   1        2.30       -2.45      3.37 o 
  -7  -2   1      139.85      140.49      5.19 o 
  -6  -2   1        0.92       -1.67      3.70 o 
  -5  -2   1      121.55      113.80      4.58 o 
  -4  -2   1      594.78      581.66      9.67 o 
  -3  -2   1      812.93      768.27     15.05 o 
  -1  -2   1       35.55       51.76      2.50 o 
   0  -2   1       32.07       35.37      2.58 o 
   1  -2   1      773.43      888.27     45.68 o 
   2  -2   1       71.07       86.84      6.92 o 
   3  -2   1       37.52       39.40      3.91 o 
   4  -2   1       83.46       87.53      4.48 o 
   5  -2   1      531.17      574.65     19.88 o 
   6  -2   1     1047.24     1034.89     27.34 o 
   7  -2   1        0.41        1.43      3.36 o 
   8  -2   1      324.94      316.28     13.29 o 
   9  -2   1       65.16       70.16     12.95 o 
 -10  -1   1        8.05       15.13      7.23 o 
  -9  -1   1        1.39        1.81      3.52 o 
  -8  -1   1       19.71       22.19      3.54 o 
  -7  -1   1       29.51       30.72      3.54 o 
  -6  -1   1       19.98       21.16      3.38 o 
  -5  -1   1       40.67       44.72      4.14 o 
  -4  -1   1     1605.46     1685.95     32.98 o 
  -3  -1   1      717.47      667.43     13.70 o 
  -2  -1   1     3871.55     3760.44     61.06 o 
  -1  -1   1     1627.87     1578.17     32.21 o 
   1  -1   1        2.57        1.63      0.77 o 
   2  -1   1    17074.92    17038.45    342.97 o 
   3  -1   1      140.32      162.18      5.65 o 
   4  -1   1     1607.32     1712.05     29.61 o 
   5  -1   1      159.58      155.22      9.12 o 
   6  -1   1      240.72      222.48      7.66 o 
   7  -1   1       33.60       32.61      4.78 o 
   8  -1   1       46.77       58.84      9.88 o 
   9  -1   1        0.57       -3.86      4.05 o 
  10  -1   1       26.23       21.98      5.86 o 
 -10   0   1       26.93       30.44      8.82 o 
  -9   0   1       10.22        5.77      3.63 o 
  -8   0   1      415.02      373.79     11.97 o 
  -7   0   1      251.00      268.42      9.01 o 
  -6   0   1     2702.96     2848.15     49.49 o 
  -5   0   1      223.14      200.43      5.99 o 
  -4   0   1     3406.65     3425.90     64.37 o 
  -3   0   1       11.19        8.25      1.58 o 
  -2   0   1     6497.77     6359.66    117.96 o 
  -1   0   1       57.52       36.36      2.16 o 
   1   0   1       29.77       24.11      2.95 o 
   2   0   1     4667.48     4437.07    111.68 o 
   3   0   1       80.11       84.72      3.86 o 
   4   0   1     2025.61     2030.47     47.51 o 
   5   0   1      268.28      218.22      6.89 o 
   6   0   1     1485.11     1455.20     29.65 o 
   7   0   1       75.51       73.12      6.11 o 
   8   0   1       42.24       34.54      4.97 o 
   9   0   1        5.07       -0.38      4.23 o 
  10   0   1        0.89        3.31      4.02 o 
 -10   1   1       32.22       53.13      7.47 o 
  -9   1   1        9.46       12.79      8.32 o 
  -8   1   1       36.07       82.65     13.43 o 
  -7   1   1       30.29       33.14      3.68 o 
  -6   1   1       92.50      104.15      9.25 o 
  -5   1   1      141.91      123.59      4.81 o 
  -4   1   1     5491.42     5769.55    109.04 o 
  -3   1   1      811.31      823.17     14.92 o 
  -2   1   1    16548.18    17496.73    285.25 o 
  -1   1   1     3323.81     3704.09     62.23 o 
   1   1   1      125.98      128.84      2.51 o 
   2   1   1     6990.63     7072.62    115.63 o 
   3   1   1     1610.69     1595.27     30.78 o 
   4   1   1     1045.55     1096.50     22.66 o 
   5   1   1        0.38       -2.99      1.52 o 
   6   1   1       25.04       24.24      2.79 o 
   7   1   1        9.33        8.18      3.03 o 
   8   1   1       73.01       69.33      5.45 o 
   9   1   1        9.16       17.19      4.02 o 
  10   1   1       15.66       17.53      7.79 o 
  -9   2   1       14.84       11.56      6.57 o 
  -8   2   1     1041.54     1062.05     68.29 o 
  -7   2   1       58.97       53.20      5.93 o 
  -6   2   1     3135.74     3117.76     71.40 o 
  -5   2   1       64.17       64.78      3.63 o 
  -4   2   1     1439.66     1487.95     36.63 o 
  -3   2   1      460.09      512.71     10.33 o 
  -2   2   1        3.03        5.76      1.31 o 
  -1   2   1      146.56      194.73      7.43 o 
   0   2   1      209.14      259.60      7.49 o 
   1   2   1      370.65      453.05     10.89 o 
   2   2   1      218.14      281.88     14.68 o 
   3   2   1       46.87       27.18      2.07 o 
   4   2   1       12.27       14.95      2.02 o 
   5   2   1       16.14       17.30      4.39 o 
   6   2   1      408.24      384.74      9.74 o 
   7   2   1        3.09        3.92      2.32 o 
   8   2   1       13.42       10.31      2.84 o 
   9   2   1        0.08       -2.03      4.33 o 
  10   2   1       83.37       72.81     10.86 o 
  -9   3   1       11.02       17.40      6.74 o 
  -8   3   1      218.04      237.62     24.75 o 
  -7   3   1        1.15        2.04      3.21 o 
  -6   3   1        5.51       10.08      3.50 o 
  -5   3   1       63.94       70.52     12.03 o 
  -4   3   1      167.29      184.83      7.39 o 
  -3   3   1      249.80      257.33      7.89 o 
  -2   3   1        8.59       14.22      1.77 o 
  -1   3   1     4264.15     4855.03    103.13 o 
   0   3   1      201.33      259.32      7.08 o 
   1   3   1     3727.40     4111.25     88.09 o 
   2   3   1     2989.96     2978.70     49.57 o 
   3   3   1      547.59      547.95      9.66 o 
   4   3   1      284.52      332.81      6.95 o 
   5   3   1       16.05       10.07      1.51 o 
   6   3   1      407.73      407.49      8.10 o 
   7   3   1       29.57       35.65      3.08 o 
   8   3   1       31.18       29.18      8.49 o 
   9   3   1        3.04       -0.98      3.98 o 
  10   3   1        4.74        5.44      5.59 o 
  -9   4   1        3.16       -2.38      4.47 o 
  -8   4   1       26.70       37.46      5.94 o 
  -7   4   1       13.35       14.08      4.11 o 
  -6   4   1       53.99       45.40      5.18 o 
  -5   4   1      122.57      135.37     13.58 o 
  -4   4   1       33.04       30.53      6.93 o 
  -3   4   1        9.18        7.38      1.87 o 
  -2   4   1      379.03      457.14     14.14 o 
  -1   4   1      298.69      381.52     12.75 o 
   0   4   1       84.07      103.73      4.25 o 
   1   4   1     1322.31     1522.43     34.40 o 
   2   4   1       29.43       22.90      1.71 o 
   3   4   1      302.64      303.53      6.36 o 
   4   4   1       11.32       16.08      2.66 o 
   5   4   1        0.04       -1.03      2.20 o 
   6   4   1      119.96      112.74      5.19 o 
   7   4   1      158.66      128.94      6.84 o 
   8   4   1       30.93       21.50      3.92 o 
   9   4   1       13.28       11.52      4.72 o 
  10   4   1       13.80       16.36      5.37 o 
  -9   5   1        0.19        6.32      8.79 o 
  -8   5   1       44.24       39.10      5.97 o 
  -7   5   1        3.36       13.35      4.17 o 
  -6   5   1        3.43        0.18      3.42 o 
  -5   5   1       14.39       15.43      3.47 o 
  -4   5   1       81.52      106.63     12.03 o 
  -3   5   1      397.68      416.94     19.81 o 
  -2   5   1       76.39       80.91      4.66 o 
  -1   5   1      417.59      468.16     16.32 o 
   0   5   1      209.42      277.36      8.55 o 
   1   5   1        4.83        3.49      1.27 o 
   2   5   1        3.72        5.41      1.53 o 
   3   5   1      448.25      397.23     10.55 o 
   4   5   1        0.87       -1.39      1.11 o 
   5   5   1        0.23        0.60      3.53 o 
   6   5   1       58.46       59.78      4.86 o 
   7   5   1       36.73       25.80      3.80 o 
   8   5   1       43.77       51.60      5.05 o 
   9   5   1       37.30       24.11      9.33 o 
  10   5   1        9.95        9.02      5.28 o 
  -8   6   1        1.65       -0.69      4.01 o 
  -7   6   1        1.19        5.09      3.86 o 
  -6   6   1       51.07       36.89      4.92 o 
  -5   6   1        1.69       -4.63      2.31 o 
  -4   6   1        0.38        1.63      2.43 o 
  -3   6   1      223.73      207.46      8.17 o 
  -2   6   1      123.22      141.83      9.53 o 
  -1   6   1      229.73      257.64      9.05 o 
   0   6   1      551.80      724.96     19.33 o 
   1   6   1      201.74      215.50      5.73 o 
   2   6   1       20.01       20.15      2.44 o 
   3   6   1      522.82      466.30     10.96 o 
   4   6   1        0.01       -0.64      1.69 o 
   5   6   1       12.06        7.19      2.19 o 
   6   6   1       42.42       31.84      3.83 o 
   7   6   1      223.49      205.71     10.10 o 
   8   6   1        8.06        8.46      3.56 o 
   9   6   1        5.72        7.87      4.67 o 
  10   6   1       19.59       12.70      5.70 o 
  -8   7   1       34.85       28.87      5.43 o 
  -7   7   1        3.86        1.54      3.45 o 
  -6   7   1       11.96        8.94      3.33 o 
  -5   7   1        0.09        6.68      3.16 o 
  -4   7   1        0.84        3.08      2.00 o 
  -3   7   1        1.05        0.72      2.51 o 
  -2   7   1      304.20      328.39     11.43 o 
  -1   7   1       24.49       41.23      5.48 o 
   0   7   1      649.74      790.04     21.35 o 
   1   7   1      214.92      234.24      7.20 o 
   2   7   1       71.28       67.86      4.47 o 
   3   7   1        8.72       19.35      2.57 o 
   4   7   1        0.20       -5.23      3.51 o 
   5   7   1        3.83        3.72      2.14 o 
   6   7   1       36.15       36.27      4.01 o 
   7   7   1        0.88        4.02      3.25 o 
   8   7   1      153.70      133.02      7.64 o 
   9   7   1       72.57       73.68      6.50 o 
  -8   8   1       16.43       21.81      8.57 o 
  -7   8   1        6.58        4.73      4.21 o 
  -6   8   1       32.41       27.67      5.07 o 
  -5   8   1       41.63       28.78      6.71 o 
  -4   8   1       45.94       36.53      6.50 o 
  -3   8   1      160.87      161.37     23.84 o 
  -2   8   1      120.04      138.11     10.79 o 
  -1   8   1      531.83      658.56     19.15 o 
   0   8   1      333.87      433.99     21.24 o 
   1   8   1      330.15      406.60     11.84 o 
   2   8   1      101.89       84.76      4.67 o 
   3   8   1       45.58       45.40      3.75 o 
   4   8   1      718.84      680.89     16.87 o 
   5   8   1      165.96      166.71      9.77 o 
   6   8   1      322.96      332.73     10.43 o 
   7   8   1        6.57       12.68      3.79 o 
   8   8   1      241.62      233.36     13.92 o 
   9   8   1       22.72       43.13      6.86 o 
  -7   9   1       60.62       75.13     16.73 o 
  -6   9   1        5.72        4.34      6.17 o 
  -5   9   1       17.97       16.84      6.39 o 
  -4   9   1        4.22        3.23      4.77 o 
  -3   9   1       34.12       40.64      6.98 o 
  -2   9   1        1.33       10.90      4.09 o 
  -1   9   1        0.15        5.85      3.20 o 
   0   9   1      695.94      802.16     22.94 o 
   1   9   1        6.88        9.01      2.39 o 
   2   9   1      718.35      699.34     15.50 o 
   3   9   1      204.57      197.23      9.29 o 
   4   9   1      361.59      334.60     10.67 o 
   5   9   1     2447.94     2316.48     56.78 o 
   6   9   1      186.17      191.02     14.67 o 
   7   9   1     1020.69      997.44     23.81 o 
   8   9   1       40.52       37.66      5.35 o 
   9   9   1      230.93      255.59     13.17 o 
  -7  10   1      172.16      156.52     23.36 o 
  -6  10   1       17.60       27.51     11.49 o 
  -5  10   1        2.36       11.01      6.38 o 
  -4  10   1       97.76      109.52     20.83 o 
  -3  10   1      847.16      909.88     35.83 o 
  -2  10   1      166.48      189.59     10.75 o 
  -1  10   1      269.39      321.30     13.02 o 
   0  10   1        9.20       31.82      4.48 o 
   1  10   1     2176.13     2307.25     36.30 o 
   2  10   1       24.61       30.12      3.69 o 
   3  10   1     3430.92     3241.94     57.71 o 
   4  10   1       69.88       79.38      5.45 o 
   5  10   1      368.82      345.00     13.85 o 
   6  10   1        0.77        8.76      4.36 o 
   7  10   1        3.51        3.58      4.45 o 
   8  10   1        7.86        5.76      4.17 o 
   9  10   1        6.22        4.21      4.44 o 
  -6  11   1        2.73       10.73     10.74 o 
  -5  11   1      632.49      543.46     38.22 o 
  -4  11   1        9.35       -4.32      7.19 o 
  -3  11   1      582.90      667.55     41.96 o 
  -2  11   1      100.22      106.49     18.05 o 
  -1  11   1      293.18      300.17     16.76 o 
   0  11   1        3.46        4.42      4.22 o 
   1  11   1       28.77       25.56      4.05 o 
   2  11   1       15.76       12.47      5.22 o 
   3  11   1       62.10       60.29      5.41 o 
   4  11   1        1.88        1.41      3.02 o 
   5  11   1      105.05      118.77     11.39 o 
   6  11   1       48.12       45.10      7.97 o 
   7  11   1        6.63       11.09      6.31 o 
   8  11   1       16.88       17.25      7.56 o 
  -5  12   1       47.20       54.92     15.13 o 
  -4  12   1        9.71        4.39      9.22 o 
  -3  12   1      109.91      115.95     19.60 o 
  -2  12   1      154.18      159.66     21.85 o 
  -1  12   1      307.56      325.19     17.91 o 
   0  12   1       10.13       10.79      4.55 o 
   1  12   1       83.72       97.47      8.95 o 
   2  12   1        3.59        2.91      3.17 o 
   3  12   1      285.58      279.22     10.89 o 
   4  12   1        2.37        6.40      3.75 o 
   5  12   1       10.05       13.77      8.62 o 
   6  12   1        2.49        7.60      6.57 o 
   7  12   1       23.77       27.63      7.80 o 
   8  12   1        0.63       -1.34      6.70 o 
  -4  13   1       11.34        9.07     10.30 o 
  -3  13   1      127.81      127.28     21.75 o 
  -2  13   1       12.48       18.99     10.28 o 
  -1  13   1       17.34       25.86      8.07 o 
   0  13   1       63.56       76.99      9.81 o 
   1  13   1        1.96        0.69      3.15 o 
   2  13   1       67.64       67.05      6.94 o 
   3  13   1       12.72        4.47      3.52 o 
   4  13   1       16.89       14.66      4.65 o 
   5  13   1       37.02       33.84      7.73 o 
   6  13   1       12.67       22.77      7.13 o 
   7  13   1       14.82       20.61      7.34 o 
  -3  14   1       57.65       57.38     15.57 o 
  -2  14   1       63.19       86.79     31.05 o 
  -1  14   1       17.53       18.60      7.93 o 
   0  14   1        0.67        0.33      3.54 o 
   1  14   1        2.75        2.32      3.34 o 
   2  14   1       64.21       59.57      6.41 o 
   3  14   1      146.89      139.92     10.81 o 
   4  14   1      211.32      219.72     21.88 o 
   5  14   1       48.81       55.54      9.50 o 
   6  14   1       43.17       52.55      9.89 o 
  -2  15   1        0.89        4.06     11.22 o 
  -1  15   1       20.45       23.96      7.76 o 
   0  15   1        0.00        2.31      4.57 o 
   1  15   1       27.27       34.60      5.36 o 
   2  15   1        1.50       -2.55      3.90 o 
   3  15   1       26.47       22.00      6.00 o 
   4  15   1        4.06       10.60      4.80 o 
   5  15   1        4.88       17.97      6.78 o 
   0  16   1       22.04       18.75      5.87 o 
   1  16   1        9.16        3.08      4.69 o 
   2  16   1        8.11        7.86      5.39 o 
   3  16   1        0.31        6.55      5.08 o 
   4  16   1        0.76       10.30      5.14 o 
  -3 -16   2        8.98        9.56      9.88 o 
  -2 -16   2       96.31      113.86     17.70 o 
  -1 -16   2       29.18       47.52     13.50 o 
   0 -16   2       84.79       94.55      9.44 o 
  -5 -15   2      146.37      149.17     20.76 o 
  -4 -15   2       14.72       20.59     11.11 o 
  -3 -15   2       10.69       15.45      5.98 o 
  -2 -15   2      117.08      133.80     10.44 o 
  -1 -15   2        0.00        0.83      3.53 o 
   0 -15   2      245.83      257.71     22.34 o 
   1 -15   2        1.68       10.69      5.47 o 
   2 -15   2      215.85      221.97     28.21 o 
  -6 -14   2        0.22        0.56      7.81 o 
  -5 -14   2       56.21       71.69     15.32 o 
  -4 -14   2       30.58       38.40      7.67 o 
  -3 -14   2       82.35       93.99      8.44 o 
  -2 -14   2        0.00       -0.04      3.87 o 
  -1 -14   2       25.70       35.96      4.78 o 
   0 -14   2       22.61       34.30      6.03 o 
   1 -14   2       18.87       14.79     10.35 o 
   2 -14   2        7.93        4.89      9.31 o 
   3 -14   2       19.57        9.62      9.87 o 
  -7 -13   2       29.97       41.61     12.24 o 
  -6 -13   2        2.51       19.70      9.88 o 
  -5 -13   2      188.21      180.70     14.30 o 
  -4 -13   2        0.16       18.16      5.61 o 
  -3 -13   2      139.09      123.20     17.88 o 
  -2 -13   2        0.84        0.27      3.43 o 
  -1 -13   2        1.52        0.49      2.88 o 
   0 -13   2        1.06       -1.41      4.32 o 
   1 -13   2      178.39      196.18     24.02 o 
   2 -13   2       39.45       31.07     11.07 o 
   3 -13   2        6.62       18.41     10.58 o 
   4 -13   2        8.48       -6.22      8.15 o 
  -8 -12   2        0.02        0.75      5.92 o 
  -7 -12   2        0.04        2.25      5.65 o 
  -6 -12   2       36.00       36.30      6.25 o 
  -5 -12   2       61.07       61.15      7.17 o 
  -4 -12   2      124.03      113.42      8.92 o 
  -3 -12   2       14.77       11.99      3.50 o 
  -2 -12   2        7.44        7.91      3.04 o 
  -1 -12   2       50.99       45.30      4.23 o 
   0 -12   2       97.40       98.55      8.77 o 
   1 -12   2        0.03        0.63      4.73 o 
   2 -12   2        2.55        7.89      5.36 o 
   3 -12   2       28.55       26.55      7.63 o 
   4 -12   2      272.41      217.10     26.14 o 
   5 -12   2       15.09        8.48     10.05 o 
  -8 -11   2       14.60       23.38      7.33 o 
  -7 -11   2        0.03        2.68      4.67 o 
  -6 -11   2       45.62       54.88      6.97 o 
  -5 -11   2      406.73      391.11     15.26 o 
  -4 -11   2      134.06      135.11      9.50 o 
  -3 -11   2        0.49        3.90      2.69 o 
  -2 -11   2      658.25      635.82     18.92 o 
  -1 -11   2      110.50      114.27      6.11 o 
   0 -11   2     1062.51     1061.18     30.93 o 
   1 -11   2     1329.67     1366.11     53.12 o 
   2 -11   2      358.20      386.30     25.97 o 
   3 -11   2       76.18       82.54     10.29 o 
   4 -11   2      139.21      129.65     25.10 o 
   5 -11   2      186.65      187.49     21.20 o 
   6 -11   2        0.42        2.68     12.42 o 
  -9 -10   2       16.29       21.96     10.60 o 
  -8 -10   2       24.77       15.58      5.62 o 
  -7 -10   2        9.27       13.79      5.01 o 
  -6 -10   2      687.01      685.58     22.06 o 
  -5 -10   2       15.94       17.26      4.86 o 
  -4 -10   2     1306.68     1200.02     32.45 o 
  -3 -10   2     1674.27     1571.20     33.91 o 
  -2 -10   2      121.70      121.30      7.18 o 
  -1 -10   2     1112.86     1074.56     22.60 o 
   0 -10   2       22.74       20.19      4.65 o 
   1 -10   2     1236.17     1278.77     44.81 o 
   2 -10   2      279.35      284.73     26.53 o 
   3 -10   2      609.67      560.73     24.01 o 
   4 -10   2      591.21      541.98     23.99 o 
   5 -10   2        3.36       12.18      6.09 o 
   6 -10   2      182.29      159.11     28.61 o 
   7 -10   2       48.33       18.88      9.21 o 
  -9  -9   2       80.53       84.47     14.34 o 
  -8  -9   2        0.07        2.11      4.03 o 
  -7  -9   2      339.99      306.12     13.73 o 
  -6  -9   2      286.35      287.98     12.57 o 
  -5  -9   2      175.82      165.94     13.64 o 
  -4  -9   2     1520.02     1458.85     37.87 o 
  -3  -9   2      978.50      944.20     25.67 o 
  -2  -9   2     2723.26     2527.84     50.56 o 
  -1  -9   2     1006.15     1020.78     21.19 o 
   0  -9   2     1349.31     1290.09     31.49 o 
   1  -9   2       15.42       13.17      3.62 o 
   2  -9   2      614.99      622.99     24.42 o 
   3  -9   2      232.56      250.11     15.44 o 
   4  -9   2      468.85      444.10     44.13 o 
   5  -9   2       10.14        5.26      4.86 o 
   6  -9   2      122.03      129.17     17.08 o 
   7  -9   2       64.17       55.80     10.00 o 
  -9  -8   2       70.93       69.58      6.66 o 
  -8  -8   2      541.88      526.91     19.88 o 
  -7  -8   2       20.26       15.86      3.93 o 
  -6  -8   2      702.86      627.92     20.96 o 
  -5  -8   2       32.75       28.27      4.82 o 
  -4  -8   2      165.03      140.21     10.32 o 
  -3  -8   2      167.24      162.54      5.82 o 
  -2  -8   2        2.13        3.54      2.06 o 
  -1  -8   2       30.60       26.29      3.00 o 
   0  -8   2      371.41      346.13     10.46 o 
   1  -8   2      138.67      147.43     11.09 o 
   2  -8   2      117.63      104.54      6.95 o 
   3  -8   2      625.88      657.12     25.15 o 
   4  -8   2       38.30       54.75     11.87 o 
   5  -8   2        5.28        2.34      4.76 o 
   6  -8   2        0.73        2.25      5.55 o 
   7  -8   2       46.65       38.46      8.79 o 
   8  -8   2        1.07        8.66     17.26 o 
  -9  -7   2       33.30       47.95      5.59 o 
  -8  -7   2        3.42       -3.95      3.45 o 
  -7  -7   2       85.78       74.86     11.04 o 
  -6  -7   2       45.42       42.48      5.81 o 
  -5  -7   2       83.72       75.93      4.69 o 
  -4  -7   2      492.79      473.38     26.40 o 
  -3  -7   2      393.79      369.98     11.29 o 
  -2  -7   2      274.48      329.78     10.22 o 
  -1  -7   2      806.89      826.01     16.88 o 
   0  -7   2      118.18      180.71      7.71 o 
   1  -7   2        6.04       12.28      2.84 o 
   2  -7   2       35.68       33.38      5.47 o 
   3  -7   2        2.32        0.62      3.23 o 
   4  -7   2      184.62      203.88     12.78 o 
   5  -7   2       30.83       32.04      3.41 o 
   6  -7   2        1.65        1.18      3.61 o 
   7  -7   2       44.76       39.00      4.99 o 
   8  -7   2       34.73       29.10      5.30 o 
 -10  -6   2        1.17        6.59      5.29 o 
  -9  -6   2       15.20       14.66      4.41 o 
  -8  -6   2       22.87       21.51      7.39 o 
  -7  -6   2       24.78       24.65      4.73 o 
  -6  -6   2       68.39       76.09      5.24 o 
  -5  -6   2       20.06       21.90      3.06 o 
  -4  -6   2       90.17       92.41      6.85 o 
  -3  -6   2        1.60        2.33      2.33 o 
  -2  -6   2        4.53        7.43      1.56 o 
  -1  -6   2      332.02      389.70     10.82 o 
   0  -6   2      540.52      674.89     23.16 o 
   1  -6   2      913.65     1055.22     89.51 o 
   2  -6   2       61.14       62.67      4.53 o 
   3  -6   2      569.04      537.26     20.21 o 
   4  -6   2       93.50      106.78      9.05 o 
   5  -6   2        0.33        2.49      2.53 o 
   6  -6   2      296.33      280.17     18.17 o 
   7  -6   2       13.33       10.36      3.92 o 
   8  -6   2       29.91       25.35      5.41 o 
 -10  -5   2        2.89       -0.22      7.03 o 
  -9  -5   2       61.88       64.50      7.15 o 
  -8  -5   2       90.96       92.63      7.88 o 
  -7  -5   2        2.16       -0.51      2.82 o 
  -6  -5   2       55.04       51.40      4.46 o 
  -5  -5   2        2.90        2.64      2.33 o 
  -4  -5   2       61.95       70.61      3.06 o 
  -3  -5   2      337.27      346.60     17.28 o 
  -2  -5   2        0.16        1.83      1.32 o 
  -1  -5   2        1.13        4.61      1.60 o 
   0  -5   2      861.09      743.42     29.26 o 
   1  -5   2       36.44       34.68      3.62 o 
   2  -5   2     2042.93     2283.22     52.61 o 
   3  -5   2        1.22       -0.27      1.38 o 
   4  -5   2      320.53      364.38     11.41 o 
   5  -5   2        0.76       -1.45      2.20 o 
   6  -5   2      184.19      159.73      9.72 o 
   7  -5   2      103.60      101.12      7.76 o 
   8  -5   2        6.73        5.28      4.16 o 
   9  -5   2       84.23       89.97     12.08 o 
 -10  -4   2       33.57       61.20     10.00 o 
  -9  -4   2       22.92       29.00      7.69 o 
  -8  -4   2       73.93       80.81      8.76 o 
  -7  -4   2        4.98        4.22      3.01 o 
  -6  -4   2        3.55        2.08      2.73 o 
  -5  -4   2      361.25      350.71     14.03 o 
  -4  -4   2        6.22        5.32      1.43 o 
  -3  -4   2      910.25      930.47     15.25 o 
  -2  -4   2       59.73       45.56      3.97 o 
  -1  -4   2      264.97      297.38      6.66 o 
   0  -4   2      211.49      216.33     12.33 o 
   1  -4   2      990.92     1008.27     43.49 o 
   2  -4   2     2149.88     2260.86     58.75 o 
   3  -4   2       40.25       45.19      2.53 o 
   4  -4   2      131.59      152.70     20.96 o 
   5  -4   2      327.20      305.60     10.76 o 
   6  -4   2      138.51      133.27      8.19 o 
   7  -4   2       11.58        4.87      3.53 o 
   8  -4   2       16.66       17.73      4.73 o 
   9  -4   2        2.66        1.89      4.50 o 
 -10  -3   2        0.61        5.68      4.83 o 
  -9  -3   2        0.19       -4.60      3.79 o 
  -8  -3   2       28.83       29.80      6.22 o 
  -7  -3   2        0.06        0.24      2.82 o 
  -6  -3   2       79.37       76.97      4.56 o 
  -5  -3   2        0.81        0.95      1.78 o 
  -4  -3   2      447.80      446.98      9.63 o 
  -3  -3   2     1243.37     1232.99     19.70 o 
  -2  -3   2      311.82      294.63     17.20 o 
  -1  -3   2      311.33      307.43     10.65 o 
   0  -3   2     3019.40     3273.36    144.15 o 
   1  -3   2     1079.74     1138.24     26.45 o 
   2  -3   2       88.36      112.46      4.52 o 
   3  -3   2     1651.56     1738.85     34.01 o 
   4  -3   2        9.18       10.37      2.03 o 
   5  -3   2        1.97        3.01      3.00 o 
   6  -3   2       16.20        8.64      3.37 o 
   7  -3   2        0.42        0.26      3.09 o 
   8  -3   2        6.29       12.43      4.46 o 
   9  -3   2       17.32       19.38      5.36 o 
 -10  -2   2        2.07       14.79      7.59 o 
  -9  -2   2        0.10        3.31      3.98 o 
  -8  -2   2        3.57        0.33      3.52 o 
  -7  -2   2      227.12      227.21     10.64 o 
  -6  -2   2      138.02      147.69      5.60 o 
  -5  -2   2      560.06      500.43     10.32 o 
  -4  -2   2      641.04      561.65     10.84 o 
  -3  -2   2      892.79      778.33     13.80 o 
  -2  -2   2       30.40       34.38      1.94 o 
  -1  -2   2    12849.22    13695.45    476.36 o 
   0  -2   2      384.43      418.16     17.43 o 
   1  -2   2     1490.58     1634.87     47.54 o 
   2  -2   2      240.86      197.61      8.99 o 
   3  -2   2       48.54       39.12      2.23 o 
   4  -2   2      850.39      834.47     15.93 o 
   5  -2   2       17.89       15.76      4.88 o 
   6  -2   2      987.75      951.39     34.86 o 
   7  -2   2       72.20       93.72      9.38 o 
   8  -2   2        3.69        6.81      3.98 o 
   9  -2   2        4.71        6.44      6.17 o 
 -10  -1   2        7.77        0.92      7.57 o 
  -9  -1   2       70.00       76.66      6.85 o 
  -8  -1   2        9.95        9.89      3.73 o 
  -7  -1   2        1.19        0.09      2.09 o 
  -6  -1   2        5.32        2.75      2.09 o 
  -5  -1   2       27.21       35.89      3.78 o 
  -4  -1   2        4.46        5.20      3.37 o 
  -3  -1   2        2.96        1.04      1.31 o 
  -2  -1   2      414.43      468.06      9.75 o 
  -1  -1   2        9.82       13.59      1.62 o 
   0  -1   2      794.34      775.54     20.51 o 
   1  -1   2       35.83       33.23      2.71 o 
   2  -1   2      454.02      521.84      9.49 o 
   3  -1   2       43.52       52.13      2.92 o 
   4  -1   2      650.35      667.34     13.85 o 
   5  -1   2      648.24      627.67     13.65 o 
   6  -1   2      198.20      199.71      7.27 o 
   7  -1   2       71.14       66.81      6.30 o 
   8  -1   2       21.42       13.17      4.26 o 
   9  -1   2        4.46        6.48      4.76 o 
  10  -1   2        0.84       28.44     10.22 o 
 -10   0   2        3.42        2.92      5.25 o 
  -9   0   2        0.56        2.99      3.51 o 
  -8   0   2       15.42       17.16      3.64 o 
  -7   0   2       71.43       76.06      5.17 o 
  -5   0   2      642.75      634.42     13.92 o 
  -4   0   2      595.44      736.79     14.22 o 
  -3   0   2       74.15       69.46      3.64 o 
  -2   0   2    11735.62    12441.39    329.99 o 
  -1   0   2     1378.22     1283.56     27.96 o 
   0   0   2    12608.97    11429.02    202.80 o 
   1   0   2       19.10       14.76      1.15 o 
   2   0   2     1014.79     1043.70     17.75 o 
   3   0   2     1004.11     1072.47     21.03 o 
   4   0   2      263.49      300.54      8.34 o 
   5   0   2       48.31       40.72      3.66 o 
   6   0   2       20.66       28.99      3.15 o 
   7   0   2        0.72       -1.41      2.45 o 
   8   0   2       20.63       23.72      4.94 o 
   9   0   2        0.44       -0.06      4.16 o 
  10   0   2        3.09        4.31      5.05 o 
  -9   1   2       32.80       38.89      5.09 o 
  -8   1   2      533.42      527.45     18.40 o 
  -7   1   2      119.27      114.42      6.07 o 
  -6   1   2     1569.74     1641.41     29.96 o 
  -5   1   2      536.90      511.10     11.00 o 
  -4   1   2     2804.74     3079.43     58.17 o 
  -3   1   2       71.00       87.63      3.50 o 
  -2   1   2     2780.92     3117.87     60.36 o 
  -1   1   2       35.81       35.92      1.94 o 
   0   1   2      964.12     1066.60     27.30 o 
   1   1   2        0.73        2.50      0.62 o 
   2   1   2       78.97       74.79      4.48 o 
   3   1   2       57.26       58.79      2.73 o 
   4   1   2       93.37       88.96      4.97 o 
   5   1   2      116.39      118.12      4.76 o 
   6   1   2       60.28       49.41      3.33 o 
   7   1   2      132.06      145.21      6.59 o 
   8   1   2       47.87       50.79      4.90 o 
   9   1   2       99.06      116.13      9.28 o 
  10   1   2        8.17        9.32      6.67 o 
  -9   2   2       38.28       54.59      7.34 o 
  -8   2   2       62.94       95.57     10.60 o 
  -7   2   2       28.76       41.16      5.91 o 
  -5   2   2        2.32        3.09      1.67 o 
  -4   2   2       37.00       41.31      4.50 o 
  -3   2   2       21.71       13.20      2.25 o 
  -2   2   2      702.87      800.47     16.35 o 
  -1   2   2     2855.61     3328.03     73.38 o 
   0   2   2      239.38      295.39      9.93 o 
   1   2   2    10243.60    10620.49    170.23 o 
   2   2   2      443.47      396.50     10.71 o 
   3   2   2      793.84      701.02     12.95 o 
   4   2   2       18.05       11.84      1.66 o 
   5   2   2      666.31      614.22     12.89 o 
   6   2   2        1.50       -2.10      2.02 o 
   7   2   2       80.10       87.56      7.06 o 
   8   2   2       10.09       -0.67      3.11 o 
   9   2   2        9.21        3.46      5.53 o 
  10   2   2        0.26        2.10      6.22 o 
  -9   3   2        4.42       11.14      6.13 o 
  -8   3   2       11.14       15.91      4.91 o 
  -7   3   2      124.78      132.75      9.22 o 
  -6   3   2        0.05       -1.24      3.73 o 
  -5   3   2      459.40      455.92     11.76 o 
  -4   3   2        1.79        2.62      3.21 o 
  -3   3   2     5073.64     5479.75    125.67 o 
  -2   3   2      429.59      478.31     12.63 o 
  -1   3   2      484.71      599.35     14.94 o 
   0   3   2     2759.96     3525.88     90.79 o 
   1   3   2      512.56      558.71     22.75 o 
   2   3   2       59.27       57.00      1.91 o 
   3   3   2      366.73      378.11     12.37 o 
   4   3   2      647.92      617.92     15.54 o 
   5   3   2       23.46       24.45      2.34 o 
   6   3   2      987.72      923.94     16.73 o 
   7   3   2      147.53      141.28      5.19 o 
   8   3   2       92.83       99.54      9.65 o 
   9   3   2       85.98       70.81      7.08 o 
  10   3   2       79.16      103.65     16.44 o 
  -9   4   2        0.06       -2.30      4.50 o 
  -8   4   2       96.32      103.82      8.73 o 
  -7   4   2       48.90       57.51      6.53 o 
  -6   4   2       15.66       18.28      3.95 o 
  -5   4   2       17.99       30.98      4.18 o 
  -4   4   2      131.68      139.35     10.11 o 
  -3   4   2        0.01        4.98      3.87 o 
  -2   4   2        1.28        1.67      1.22 o 
  -1   4   2      596.16      755.03     17.91 o 
   0   4   2       15.34       25.66      2.34 o 
   1   4   2      182.85      227.06      6.17 o 
   2   4   2     2656.71     2851.83     47.91 o 
   3   4   2      105.33      100.83      2.91 o 
   4   4   2     1006.08     1014.85     15.78 o 
   5   4   2      370.89      388.34      8.37 o 
   6   4   2      178.76      172.16      6.28 o 
   7   4   2      270.55      302.41     10.59 o 
   8   4   2       51.99       39.71      5.38 o 
   9   4   2       17.84       17.39      5.01 o 
  10   4   2        1.24       -0.28      6.87 o 
  -9   5   2        6.06        7.91      7.26 o 
  -8   5   2        7.09       20.14      5.06 o 
  -7   5   2        1.27        1.74      3.55 o 
  -6   5   2       32.32       31.66      5.43 o 
  -5   5   2        2.25        0.34      2.48 o 
  -4   5   2        4.00        9.19      6.29 o 
  -3   5   2       96.26      125.34      6.30 o 
  -2   5   2       10.96       15.39      2.17 o 
  -1   5   2        2.73        8.50      1.89 o 
   0   5   2      516.76      744.85     22.76 o 
   1   5   2      545.49      661.43     13.35 o 
   2   5   2      507.13      551.62     16.43 o 
   3   5   2     2441.76     2431.42     35.28 o 
   4   5   2       30.32       34.96      2.13 o 
   5   5   2      270.98      272.79      7.40 o 
   6   5   2      556.60      507.65     11.77 o 
   7   5   2        5.12        1.60      3.22 o 
   8   5   2       36.85       32.76      4.38 o 
   9   5   2       76.98       85.65      7.73 o 
  10   5   2        0.22       -4.22      4.62 o 
  -8   6   2       13.78        9.35      4.43 o 
  -7   6   2        4.80       10.12      4.49 o 
  -6   6   2        4.18       11.52      3.50 o 
  -5   6   2       37.78       31.94      6.73 o 
  -4   6   2        4.26        9.03      6.23 o 
  -3   6   2       50.95       48.69      3.59 o 
  -2   6   2       12.40       16.24      3.36 o 
  -1   6   2       88.18      113.54      5.99 o 
   0   6   2      545.34      753.19     19.88 o 
   1   6   2      830.04     1071.71     18.84 o 
   2   6   2      198.64      251.52     10.17 o 
   3   6   2      162.41      177.75      6.07 o 
   4   6   2       67.67       78.82      3.30 o 
   5   6   2       16.44       13.61      5.58 o 
   6   6   2       57.79       50.38      3.80 o 
   7   6   2       14.88       11.62      3.39 o 
   8   6   2        2.95        0.12      3.13 o 
   9   6   2        0.57        5.36      4.54 o 
  10   6   2        0.35       -1.91      7.05 o 
  -8   7   2       28.12       30.65      7.16 o 
  -7   7   2        8.59       13.03      4.08 o 
  -6   7   2       64.22       66.04      6.00 o 
  -5   7   2       40.05       34.49      5.58 o 
  -4   7   2      261.05      269.42      9.52 o 
  -3   7   2       10.72       18.05      4.12 o 
  -2   7   2        0.15        3.69      2.61 o 
  -1   7   2       77.97       65.83      5.09 o 
   0   7   2      142.06      183.23      7.73 o 
   1   7   2      713.84      994.49     18.08 o 
   2   7   2      188.63      200.69      7.18 o 
   3   7   2      787.71      838.31     18.65 o 
   4   7   2      198.43      213.47      7.59 o 
   5   7   2        0.00       -4.63      2.98 o 
   6   7   2       75.37       65.77      4.93 o 
   7   7   2       16.44       13.17      3.62 o 
   8   7   2        0.15       -2.80      3.28 o 
   9   7   2       20.28       15.36      9.36 o 
  10   7   2       23.40       29.82      6.49 o 
  -7   8   2       16.36       18.27      4.33 o 
  -6   8   2        2.37        2.21      2.94 o 
  -5   8   2       32.77       21.26      6.26 o 
  -4   8   2        3.92       16.11      5.45 o 
  -3   8   2      208.71      214.34      9.80 o 
  -2   8   2       84.51      129.02      7.63 o 
  -1   8   2      172.83      194.04      8.87 o 
   0   8   2      190.25      219.58      8.10 o 
   1   8   2      134.17      148.52      6.79 o 
   2   8   2        3.39        7.60      2.06 o 
   3   8   2       62.28       54.73      4.12 o 
   4   8   2      259.67      247.30      8.67 o 
   5   8   2        0.33        1.35      2.73 o 
   6   8   2       28.24       31.57      3.91 o 
   7   8   2      279.13      278.34     10.04 o 
   8   8   2        1.86        2.28      3.90 o 
   9   8   2      181.05      182.22      9.64 o 
  -7   9   2       25.54       23.05     10.94 o 
  -6   9   2        0.57       -5.76      5.24 o 
  -5   9   2        1.14       -0.44      5.02 o 
  -4   9   2       35.85       39.33     12.17 o 
  -3   9   2        0.64        2.43      4.14 o 
  -2   9   2      156.39      180.74      9.74 o 
  -1   9   2     2087.78     2537.82     61.14 o 
   0   9   2      356.89      481.42     13.84 o 
   1   9   2     1210.38     1330.25     22.23 o 
   2   9   2       71.00       89.39      5.17 o 
   3   9   2     1505.27     1459.91     28.05 o 
   4   9   2      115.91      114.15      6.64 o 
   5   9   2     1408.21     1376.01     36.45 o 
   6   9   2       35.02       30.55      5.40 o 
   7   9   2       20.98       20.60      4.21 o 
   8   9   2       37.14       37.89      5.30 o 
   9   9   2       69.21       81.08      7.41 o 
  -6  10   2       95.37       64.89     15.77 o 
  -5  10   2      245.04      208.67     25.27 o 
  -4  10   2      374.42      353.47     28.21 o 
  -3  10   2      161.13      162.62     21.62 o 
  -2  10   2     1507.53     1680.14     53.97 o 
  -1  10   2      314.64      377.89     18.43 o 
   0  10   2     1582.70     1883.07     47.98 o 
   1  10   2      153.93      173.48      8.31 o 
   2  10   2      657.37      658.81     17.47 o 
   3  10   2      408.75      379.17     12.02 o 
   4  10   2     1021.36      922.16     19.62 o 
   5  10   2       17.94       15.83      4.57 o 
   6  10   2      378.07      357.62     14.65 o 
   7  10   2       25.61       19.03      5.14 o 
   8  10   2        0.17       -2.54      3.73 o 
   9  10   2       35.80       35.02      6.58 o 
  -6  11   2      125.88      128.56     21.47 o 
  -5  11   2        4.24       22.15     10.94 o 
  -4  11   2      628.28      596.62     39.97 o 
  -3  11   2        5.06       -2.35      6.97 o 
  -2  11   2      568.07      681.48     42.11 o 
  -1  11   2     1903.15     2145.62    114.98 o 
   0  11   2      821.86      934.32     28.03 o 
   1  11   2      340.78      347.31     11.15 o 
   2  11   2      948.42      942.70     23.25 o 
   3  11   2       70.84       75.60      6.10 o 
   4  11   2       76.23       79.08      5.97 o 
   5  11   2       24.81       34.81      7.34 o 
   6  11   2       18.81       21.30      6.38 o 
   7  11   2       14.74       13.62      7.86 o 
   8  11   2       16.65       17.74      7.80 o 
  -5  12   2      202.01      149.86     23.16 o 
  -4  12   2       35.65       39.96     13.22 o 
  -3  12   2       81.53       82.10     17.16 o 
  -2  12   2        6.06        6.00      7.69 o 
  -1  12   2       54.03       66.56     13.20 o 
   0  12   2        6.03        9.02      3.83 o 
   1  12   2       62.90       70.43      5.93 o 
   2  12   2       15.21       14.42      4.04 o 
   3  12   2      439.77      426.69     13.70 o 
   4  12   2       16.00       24.21      4.85 o 
   5  12   2       31.30       23.11      6.89 o 
   6  12   2        2.67        9.48      6.24 o 
   7  12   2       32.47       38.40      8.52 o 
   8  12   2       48.27       59.49     10.61 o 
  -4  13   2       19.40       17.29     11.90 o 
  -3  13   2       20.88       25.60     11.81 o 
  -2  13   2       24.45       26.67      8.71 o 
  -1  13   2      113.72      118.69     13.97 o 
   0  13   2        2.09        2.03      3.43 o 
   1  13   2        4.01        3.92      3.24 o 
   2  13   2        8.92        8.79      3.85 o 
   3  13   2      159.48      147.63      9.13 o 
   4  13   2        0.12       -0.87      3.66 o 
   5  13   2        2.65       10.20      7.95 o 
   6  13   2        6.36       14.40      6.67 o 
   7  13   2       40.07       49.20      9.31 o 
  -3  14   2       16.75       14.89     20.13 o 
  -2  14   2        5.62        4.48      7.10 o 
  -1  14   2        0.01        7.53      6.75 o 
   0  14   2       81.25       86.61      7.46 o 
   1  14   2       54.05       60.09      5.97 o 
   2  14   2        0.68        3.09      3.76 o 
   3  14   2      239.17      235.51     16.29 o 
   4  14   2       89.65      100.39      9.12 o 
   5  14   2       26.16       28.01     11.96 o 
   6  14   2        0.41        0.42      5.83 o 
  -2  15   2       30.01       35.71     10.25 o 
  -1  15   2      146.57      130.61     14.47 o 
   0  15   2      252.17      310.44     15.76 o 
   1  15   2        2.64       -3.30      3.53 o 
   2  15   2      174.48      206.60     12.66 o 
   3  15   2      143.09      131.64     14.37 o 
   4  15   2      120.75      120.84     10.42 o 
   5  15   2       41.99       51.99     15.97 o 
   0  16   2      197.83      199.23     13.05 o 
   1  16   2       67.84       79.41      8.14 o 
   2  16   2      106.99      127.39      9.71 o 
   3  16   2       24.32       34.69      6.95 o 
   4  16   2        3.94       12.05      5.38 o 
  -3 -16   3       81.86       91.80     17.10 o 
  -2 -16   3        0.01       -1.97      8.59 o 
   0 -16   3        3.00       -0.87     10.39 o 
  -5 -15   3       16.87       28.85     11.77 o 
  -4 -15   3        0.18       -6.58      7.46 o 
  -3 -15   3      249.72      267.71     26.80 o 
  -2 -15   3        1.19        0.19      7.94 o 
   0 -15   3       76.78       62.96      7.52 o 
   1 -15   3      115.07      115.23     13.35 o 
   2 -15   3       43.48       16.76     11.83 o 
  -6 -14   3        1.61       -2.11      8.21 o 
  -5 -14   3        0.44       -2.16      7.57 o 
  -4 -14   3      125.33      129.15     18.25 o 
  -3 -14   3      172.08      220.38     23.58 o 
  -2 -14   3       47.31       62.20      6.98 o 
  -1 -14   3        0.27       -2.78      2.99 o 
   0 -14   3        9.50        5.58      4.16 o 
   1 -14   3      205.49      187.49     24.13 o 
   2 -14   3        2.77        5.40      9.18 o 
   3 -14   3       14.49       13.84     10.18 o 
  -7 -13   3        4.58        7.44      9.85 o 
  -6 -13   3      147.98      155.24     14.53 o 
  -5 -13   3        7.90        4.22      5.71 o 
  -4 -13   3       29.87       28.08      6.95 o 
  -3 -13   3        6.87        6.46      3.56 o 
  -2 -13   3       47.24       56.73      5.68 o 
  -1 -13   3       27.48       29.89      4.08 o 
   0 -13   3       49.73       46.18      5.84 o 
   1 -13   3       35.22       44.00      8.43 o 
   2 -13   3        1.01       -5.70      6.87 o 
   3 -13   3       15.39        2.29      8.83 o 
   4 -13   3       10.71       11.29     11.00 o 
  -8 -12   3       57.89       66.80     14.09 o 
  -7 -12   3        0.18        4.60      8.94 o 
  -6 -12   3      166.81      153.51     32.00 o 
  -5 -12   3      217.71      240.43     13.73 o 
  -4 -12   3       22.75       14.94      6.88 o 
  -3 -12   3        0.10        0.87      2.67 o 
  -2 -12   3       19.76       18.66      3.80 o 
  -1 -12   3      396.67      362.50     13.56 o 
   0 -12   3      116.91      117.91      7.88 o 
   1 -12   3     1164.14     1070.85     39.13 o 
   2 -12   3      210.20      211.90     16.50 o 
   3 -12   3        3.94        3.10     10.31 o 
   4 -12   3       86.39       81.71     11.49 o 
   5 -12   3        3.37        7.12      6.91 o 
  -8 -11   3        3.03       19.19      8.35 o 
  -7 -11   3        2.28       10.83      8.61 o 
  -6 -11   3       11.51       19.69      5.03 o 
  -5 -11   3       61.76       76.88      7.48 o 
  -4 -11   3        9.15       13.80      4.19 o 
  -3 -11   3       86.94       89.29     10.17 o 
  -2 -11   3       55.25       58.93      5.43 o 
  -1 -11   3       40.05       52.47      4.67 o 
   0 -11   3       18.20       11.92      4.12 o 
   1 -11   3       29.85       26.24      6.23 o 
   2 -11   3       51.58       49.27      9.14 o 
   3 -11   3        6.97        3.64      5.44 o 
   4 -11   3       12.45       19.00      7.63 o 
   5 -11   3       21.72       28.18      8.03 o 
   6 -11   3      119.29      115.89     13.62 o 
  -8 -10   3       46.99       57.99     22.46 o 
  -7 -10   3       54.42       41.75      6.58 o 
  -6 -10   3        4.71        0.03      3.88 o 
  -5 -10   3       54.38       59.76      6.53 o 
  -4 -10   3       69.62       60.34      6.42 o 
  -3 -10   3      527.00      500.45     13.86 o 
  -2 -10   3      814.97      755.72     16.78 o 
  -1 -10   3      178.22      176.60      7.72 o 
   0 -10   3      471.30      446.42     13.38 o 
   1 -10   3        5.46        5.90      4.89 o 
   2 -10   3      327.06      331.80     17.24 o 
   3 -10   3      524.33      512.64     22.65 o 
   4 -10   3       16.17       23.39      7.06 o 
   5 -10   3      137.76      125.67     12.96 o 
   6 -10   3       38.27       36.37      8.85 o 
   7 -10   3        1.87       -1.42      6.98 o 
  -9  -9   3       43.34       44.22      6.66 o 
  -8  -9   3      225.20      221.94     17.01 o 
  -7  -9   3        0.30        4.77      4.42 o 
  -6  -9   3      579.72      535.80     18.33 o 
  -5  -9   3      204.57      197.96     10.20 o 
  -4  -9   3      177.13      166.63      9.76 o 
  -3  -9   3        5.83        4.49      2.37 o 
  -2  -9   3       43.92       49.78      3.91 o 
  -1  -9   3       11.13        9.65      2.51 o 
   0  -9   3       13.27       12.81      3.69 o 
   1  -9   3      104.90      114.25      7.73 o 
   2  -9   3       54.49       54.64      7.74 o 
   3  -9   3      271.58      259.28     14.89 o 
   4  -9   3       13.60        7.58      5.28 o 
   5  -9   3      175.69      202.84     24.29 o 
   6  -9   3        4.11       -2.05      5.92 o 
   7  -9   3        2.70        0.65      5.90 o 
  -9  -8   3       20.74       13.92      4.51 o 
  -8  -8   3       15.34        7.77      4.18 o 
  -7  -8   3      176.66      180.16     12.87 o 
  -6  -8   3      551.04      528.78     17.91 o 
  -5  -8   3      148.54      156.98      9.31 o 
  -4  -8   3      309.09      281.31     13.37 o 
  -3  -8   3        0.88        1.08      1.92 o 
  -2  -8   3        0.18       -0.43      1.60 o 
  -1  -8   3      268.64      264.64      7.77 o 
   0  -8   3       52.96       59.69      6.91 o 
   1  -8   3      753.27      794.11     22.02 o 
   2  -8   3       93.82       88.43      8.81 o 
   3  -8   3       66.46       73.86      8.74 o 
   4  -8   3       48.55       57.14      8.05 o 
   5  -8   3        0.26        0.81      5.83 o 
   6  -8   3       11.44        4.59      5.42 o 
   7  -8   3        3.68        2.09      5.89 o 
   8  -8   3        8.76       14.42      8.00 o 
  -9  -7   3       52.65       44.51      5.84 o 
  -8  -7   3        9.94        7.46      4.59 o 
  -7  -7   3      103.44      120.04      6.84 o 
  -6  -7   3       13.06       15.14      3.41 o 
  -5  -7   3       76.62       82.91      6.72 o 
  -4  -7   3      194.91      162.07     10.02 o 
  -3  -7   3      140.92      129.90      7.10 o 
  -2  -7   3      288.14      287.38      7.44 o 
  -1  -7   3       63.71       66.58      3.92 o 
   0  -7   3      852.00      911.30     31.36 o 
   1  -7   3        0.02        4.90      4.38 o 
   2  -7   3      427.76      459.74     18.60 o 
   3  -7   3        1.87        5.47      3.58 o 
   4  -7   3        7.47        3.08      4.02 o 
   5  -7   3        1.16        6.21      4.64 o 
   6  -7   3      139.04      134.71      7.30 o 
   7  -7   3       85.86       90.26      9.21 o 
   8  -7   3      182.66      179.64     15.30 o 
  -9  -6   3        6.70       10.44      4.29 o 
  -8  -6   3       45.42       41.82      5.08 o 
  -7  -6   3       70.28       86.90      6.63 o 
  -6  -6   3        9.26       14.37      3.30 o 
  -5  -6   3      167.96      187.99      6.98 o 
  -4  -6   3       10.14        7.04      2.15 o 
  -3  -6   3       64.05       81.90      6.58 o 
  -2  -6   3      775.67      783.71     17.19 o 
  -1  -6   3      151.44      142.69      5.38 o 
   0  -6   3       18.96       24.39      3.07 o 
   1  -6   3        6.45       13.09      3.39 o 
   2  -6   3      203.78      208.21     10.80 o 
   3  -6   3      832.06      818.73     27.96 o 
   4  -6   3      677.59      682.55     15.03 o 
   5  -6   3      147.63      145.28      8.86 o 
   6  -6   3       28.39       31.33      6.75 o 
   7  -6   3       74.28       69.30      6.94 o 
   8  -6   3        0.47        1.49      4.10 o 
 -10  -5   3       36.87       48.94      6.88 o 
  -9  -5   3       15.28       19.75      5.93 o 
  -8  -5   3       88.55      101.79      6.76 o 
  -7  -5   3        6.96        5.17      3.18 o 
  -6  -5   3       49.32       54.63      4.59 o 
  -5  -5   3       28.40       27.20      3.60 o 
  -4  -5   3      434.94      479.41     10.15 o 
  -3  -5   3      924.32      919.38     21.98 o 
  -2  -5   3     1687.12     1742.25     34.27 o 
  -1  -5   3     1397.50     1497.65     26.86 o 
   0  -5   3      729.04      879.03     47.34 o 
   1  -5   3      236.29      236.50      8.07 o 
   2  -5   3      407.92      407.49     12.20 o 
   3  -5   3       28.50       36.51      3.20 o 
   4  -5   3       30.75       35.45      3.53 o 
   5  -5   3       99.39       83.12      7.02 o 
   6  -5   3       50.83       52.34      5.29 o 
   7  -5   3        2.41        4.85      3.50 o 
   8  -5   3      104.23       88.93     11.68 o 
   9  -5   3        3.64        4.61      6.76 o 
 -10  -4   3        0.04       -3.19      4.66 o 
  -9  -4   3        2.52        2.07      6.56 o 
  -8  -4   3       13.19       13.11      3.78 o 
  -7  -4   3       60.25       51.83      5.27 o 
  -6  -4   3        5.58        4.67      3.17 o 
  -5  -4   3      201.85      203.03      8.54 o 
  -4  -4   3       32.28       33.65      2.81 o 
  -3  -4   3        3.62       -0.94      0.96 o 
  -2  -4   3      992.99     1024.93     18.00 o 
  -1  -4   3       26.02       18.77      1.79 o 
   0  -4   3      697.90      787.66     30.24 o 
   1  -4   3       22.13       13.46      1.94 o 
   2  -4   3       19.13       40.10      2.55 o 
   3  -4   3        1.23       -0.67      1.13 o 
   4  -4   3      112.00      117.65      8.72 o 
   5  -4   3      104.36      106.45      6.66 o 
   6  -4   3        7.14       16.56      5.17 o 
   7  -4   3       26.41       30.21      5.57 o 
   8  -4   3       11.67       16.54      4.68 o 
   9  -4   3        5.54        4.24      4.66 o 
 -10  -3   3       68.69       55.19      6.87 o 
  -9  -3   3        0.47        2.28      4.18 o 
  -8  -3   3      256.98      279.10     15.03 o 
  -7  -3   3        2.34        2.73      2.86 o 
  -6  -3   3       55.71       48.70      5.70 o 
  -5  -3   3       14.64       16.61      2.64 o 
  -4  -3   3     1668.07     1664.59     32.34 o 
  -3  -3   3       65.72       64.66      2.61 o 
  -2  -3   3     2215.64     2252.72     47.74 o 
  -1  -3   3        1.29       -0.68      0.87 o 
   0  -3   3       24.65       40.01      5.20 o 
   1  -3   3      392.00      370.99     19.25 o 
   2  -3   3      378.96      352.89      9.64 o 
   3  -3   3       27.34       25.79      2.21 o 
   4  -3   3        2.18        5.90      1.87 o 
   5  -3   3      492.50      430.55     15.04 o 
   6  -3   3        1.78        2.57      2.98 o 
   7  -3   3      144.67      116.06      8.19 o 
   8  -3   3      104.10      106.51     10.43 o 
   9  -3   3        2.57        0.59      4.39 o 
 -10  -2   3       58.75       71.05     11.19 o 
  -9  -2   3        1.06        0.45      3.99 o 
  -8  -2   3       59.36       65.87      7.88 o 
  -7  -2   3        7.88        7.81      2.37 o 
  -6  -2   3      607.22      608.48     11.82 o 
  -5  -2   3       95.49       88.40      3.81 o 
  -4  -2   3      308.67      302.00      6.72 o 
  -3  -2   3     1028.71     1020.68     17.69 o 
  -2  -2   3       57.42       62.02      2.86 o 
  -1  -2   3     1358.06     1293.39     27.61 o 
   0  -2   3     5802.27     5893.81    168.68 o 
   1  -2   3       27.63       27.85      2.17 o 
   2  -2   3      895.35      822.35     15.94 o 
   3  -2   3       55.17       50.67      2.74 o 
   4  -2   3      349.89      304.43      8.50 o 
   5  -2   3        0.32       -2.31      5.61 o 
   6  -2   3      225.71      265.66     10.56 o 
   7  -2   3       52.91       48.78      5.57 o 
   8  -2   3        0.00       -3.56      3.80 o 
   9  -2   3       28.60       28.81      5.84 o 
 -10  -1   3        2.11       -0.79      6.49 o 
  -9  -1   3        4.43       -2.43      3.73 o 
  -8  -1   3       15.99       13.81      3.02 o 
  -7  -1   3        4.96        3.98      2.21 o 
  -6  -1   3      935.58      968.67     17.25 o 
  -5  -1   3       17.11       14.70      2.19 o 
  -4  -1   3       24.60       22.64      2.30 o 
  -3  -1   3       41.35       46.23      2.13 o 
  -2  -1   3     2394.33     2126.01     44.33 o 
  -1  -1   3      712.40      663.68     12.60 o 
   0  -1   3     1910.62     1825.58     33.66 o 
   1  -1   3     3766.10     3675.12     54.27 o 
   2  -1   3      166.49      160.73      5.00 o 
   3  -1   3     2686.94     2634.11     43.66 o 
   4  -1   3     1007.91     1055.41     17.40 o 
   5  -1   3      483.30      473.56     20.45 o 
   6  -1   3      181.87      186.70      6.18 o 
   7  -1   3        3.44       -2.28      2.77 o 
   8  -1   3        0.93        1.43      5.55 o 
   9  -1   3       12.12       12.24      4.92 o 
  10  -1   3        0.33       -6.51      4.50 o 
 -10   0   3       39.44       17.96      9.88 o 
  -9   0   3        7.41        7.14      3.83 o 
  -8   0   3       80.52       79.79      6.78 o 
  -7   0   3      133.94      153.23      6.15 o 
  -6   0   3       80.59       76.42      6.41 o 
  -5   0   3       21.34       25.37      2.69 o 
  -4   0   3      137.96      164.20      5.03 o 
  -3   0   3      756.05      717.50     17.81 o 
  -2   0   3      402.85      398.16     11.21 o 
  -1   0   3      371.56      334.60      8.16 o 
   0   0   3      135.02      121.11      2.82 o 
   1   0   3      109.54       97.26      5.41 o 
   2   0   3       66.27       67.25      2.33 o 
   3   0   3      939.35      896.39     13.66 o 
   4   0   3      187.63      210.13      4.67 o 
   5   0   3      268.97      279.60      8.03 o 
   6   0   3       88.78       98.32      5.29 o 
   7   0   3       45.99       44.51      3.78 o 
   8   0   3       16.43        8.08      5.06 o 
   9   0   3        0.11       -2.81      4.00 o 
  10   0   3        6.92       13.40      5.70 o 
  -9   1   3        0.04       -4.23      3.35 o 
  -8   1   3       56.23       80.77      6.14 o 
  -7   1   3        0.35        1.74      2.57 o 
  -6   1   3      188.92      239.60      9.70 o 
  -5   1   3     1053.25     1074.10     20.27 o 
  -4   1   3       16.27       31.09      5.47 o 
  -3   1   3     2660.25     2656.14     50.06 o 
  -2   1   3     1848.16     1793.16     34.58 o 
  -1   1   3     4194.19     4207.09     69.09 o 
   0   1   3     1927.95     1942.97     31.49 o 
   1   1   3     1444.69     1408.76     21.54 o 
   2   1   3      588.42      510.35      9.70 o 
   3   1   3      526.86      534.57     10.55 o 
   4   1   3      917.39      937.37     16.84 o 
   5   1   3      195.60      215.47      6.83 o 
   6   1   3       23.24       22.86      3.73 o 
   7   1   3       36.52       38.37      4.51 o 
   8   1   3        4.92        5.24      2.91 o 
   9   1   3        3.03        6.77      4.42 o 
  10   1   3        0.99        1.37      4.82 o 
  -9   2   3      167.76      192.32     11.46 o 
  -8   2   3      264.03      267.05     12.52 o 
  -7   2   3      187.22      185.44     10.11 o 
  -6   2   3        0.12        0.09      1.96 o 
  -5   2   3       24.83       28.18      2.48 o 
  -4   2   3        3.25       11.37      2.41 o 
  -3   2   3      293.33      353.95     10.45 o 
  -2   2   3      463.68      461.66      9.20 o 
  -1   2   3      420.77      425.16     10.92 o 
   0   2   3     5559.38     5704.00    147.73 o 
   1   2   3        7.55       10.68      0.78 o 
   2   2   3       34.91       42.67      3.50 o 
   3   2   3      317.80      306.72      6.70 o 
   4   2   3      733.71      736.57     14.04 o 
   5   2   3       16.28       13.29      2.39 o 
   6   2   3       33.50       27.14      2.76 o 
   7   2   3        0.25       -0.53      2.41 o 
   8   2   3       36.61       34.44      4.91 o 
   9   2   3        0.40       -5.13      4.97 o 
  10   2   3        3.98       -0.81      6.03 o 
  -9   3   3       17.03       21.77      5.74 o 
  -8   3   3       33.99       32.02      5.70 o 
  -7   3   3        1.32        6.38      6.46 o 
  -6   3   3       25.56       26.14      4.38 o 
  -5   3   3        6.30        6.28      2.26 o 
  -4   3   3        1.26        2.66      1.66 o 
  -3   3   3      581.77      631.57     23.28 o 
  -2   3   3      402.40      435.71     11.70 o 
  -1   3   3     1619.66     1850.36     42.07 o 
   0   3   3      138.54      164.59     10.75 o 
   1   3   3      198.89      250.53      8.58 o 
   2   3   3       64.22       71.10      2.56 o 
   3   3   3       59.41       66.45      2.89 o 
   4   3   3      769.03      769.88     13.53 o 
   5   3   3        7.50       10.75      2.00 o 
   6   3   3       90.15       80.96      4.06 o 
   7   3   3       17.22       15.74      2.70 o 
   8   3   3      183.61      198.47     17.81 o 
   9   3   3       19.60       20.48      4.94 o 
  10   3   3       79.30       74.83     10.81 o 
  -9   4   3        1.38        2.12      5.35 o 
  -8   4   3        8.82       14.56      4.95 o 
  -7   4   3       21.37       16.97      4.53 o 
  -6   4   3        8.52        6.67      3.46 o 
  -5   4   3      133.44      141.60      6.23 o 
  -4   4   3       23.41       19.55      2.53 o 
  -3   4   3        0.05       -0.57      1.12 o 
  -2   4   3        0.03        6.34      1.72 o 
  -1   4   3      841.93      945.47     37.80 o 
   1   4   3      120.35      122.12      5.32 o 
   2   4   3        0.76        2.09      0.79 o 
   3   4   3       22.53       29.49      1.83 o 
   4   4   3      130.29      137.14      4.32 o 
   5   4   3       13.82       15.63      2.40 o 
   6   4   3       86.89       89.22      4.71 o 
   7   4   3      276.70      277.18      8.33 o 
   8   4   3       25.11       30.33      5.91 o 
   9   4   3       99.61       91.49     17.24 o 
  10   4   3        2.33        0.82      4.69 o 
  -9   5   3       14.32       14.81      7.71 o 
  -8   5   3       17.04       17.79      6.27 o 
  -7   5   3       13.02        8.71      4.00 o 
  -6   5   3       26.63       21.42      4.99 o 
  -5   5   3      341.69      283.56     11.64 o 
  -4   5   3       21.41       22.51      3.39 o 
  -3   5   3      313.92      322.14      8.94 o 
  -2   5   3      379.83      464.60      9.59 o 
  -1   5   3        0.20        1.98      1.03 o 
   0   5   3     1724.00     2417.69     67.52 o 
   1   5   3       47.09       79.13     10.91 o 
   2   5   3     2450.44     2705.06     51.91 o 
   3   5   3      892.87      930.30     15.52 o 
   4   5   3      765.05      785.70     14.15 o 
   5   5   3      245.91      257.82     11.07 o 
   6   5   3       83.92       81.12      5.43 o 
   7   5   3      125.84      145.44     12.79 o 
   8   5   3        0.01       -3.51      2.85 o 
   9   5   3      143.50      117.66      8.58 o 
  10   5   3       19.12       17.77      8.24 o 
  -8   6   3       58.97       46.73      8.08 o 
  -7   6   3       26.94       28.53      5.06 o 
  -6   6   3      131.51      135.82     10.05 o 
  -5   6   3       40.21       33.90      4.35 o 
  -4   6   3      435.45      469.83     12.32 o 
  -3   6   3       13.70       17.40      2.51 o 
  -2   6   3     1248.22     1454.51     33.07 o 
  -1   6   3      973.11     1198.15     35.34 o 
   0   6   3        0.69        2.21      1.77 o 
   1   6   3       25.73       25.63      2.15 o 
   2   6   3      152.61      158.00      5.56 o 
   3   6   3      200.01      183.58      5.40 o 
   4   6   3       25.31       35.76      2.73 o 
   5   6   3     1087.65     1070.43     20.84 o 
   6   6   3        1.45        3.57      2.34 o 
   7   6   3      101.88      108.50      6.60 o 
   8   6   3        4.41        4.19      3.35 o 
   9   6   3       12.80       14.14      4.88 o 
  10   6   3       16.69       37.38     11.06 o 
  -8   7   3       52.68       37.59      6.73 o 
  -7   7   3       31.45       20.01      6.48 o 
  -6   7   3      291.07      275.08     11.37 o 
  -5   7   3      623.65      559.95     19.87 o 
  -4   7   3        0.11        5.04      2.49 o 
  -3   7   3      340.49      383.45     11.07 o 
  -2   7   3        0.08        2.20      2.60 o 
  -1   7   3      250.94      320.43     12.53 o 
   0   7   3      209.99      241.75      7.98 o 
   1   7   3      798.46      908.81     16.84 o 
   2   7   3       66.17       73.88      4.89 o 
   3   7   3       34.39       26.84      5.42 o 
   4   7   3     1096.19     1065.93     20.49 o 
   5   7   3        1.48        5.62      2.57 o 
   6   7   3      139.31      143.51      8.97 o 
   7   7   3        8.40        5.10      4.55 o 
   8   7   3        4.76        2.33      3.34 o 
   9   7   3        7.16       13.88      5.22 o 
  -7   8   3       22.20       13.54      5.71 o 
  -6   8   3        3.81        2.06      3.10 o 
  -5   8   3      255.26      247.38     12.90 o 
  -4   8   3      156.27      159.31     12.34 o 
  -3   8   3       80.04       93.76      7.11 o 
  -2   8   3        3.71        4.86      3.30 o 
  -1   8   3       44.32       55.08      9.18 o 
   0   8   3      556.31      697.43     17.28 o 
   1   8   3      293.33      318.54      8.07 o 
   2   8   3      351.62      334.77     10.40 o 
   3   8   3       29.03       42.45      3.71 o 
   4   8   3        0.46        3.16      2.44 o 
   5   8   3      208.92      191.96      6.62 o 
   6   8   3       72.48       74.83      5.51 o 
   7   8   3       31.06       35.83      4.54 o 
   8   8   3       53.72       56.04      7.04 o 
   9   8   3       10.25        8.54      4.38 o 
  -7   9   3      119.02      105.50     19.36 o 
  -6   9   3       78.85       72.94     15.82 o 
  -5   9   3        8.89        2.94      7.49 o 
  -4   9   3      451.26      459.51     31.91 o 
  -3   9   3      332.65      348.07     26.58 o 
  -2   9   3      221.99      279.43     15.27 o 
  -1   9   3      410.00      493.45     21.16 o 
   0   9   3       55.72       57.52      6.28 o 
   1   9   3        3.48        3.84      3.02 o 
   2   9   3      100.59      112.56      7.14 o 
   3   9   3       10.20        8.44      2.43 o 
   4   9   3       88.45       80.99      8.06 o 
   5   9   3      150.36      167.53      8.26 o 
   6   9   3        3.35       -0.40      3.52 o 
   7   9   3       47.20       44.09      5.00 o 
   8   9   3       54.65       73.68      6.52 o 
   9   9   3        4.05        1.62      6.67 o 
  -6  10   3      177.67      156.43     23.23 o 
  -5  10   3       43.61       37.89     12.46 o 
  -4  10   3        7.04        9.47      8.72 o 
  -3  10   3      107.21       95.32     17.46 o 
  -2  10   3      368.00      390.10     44.12 o 
  -1  10   3       56.67       80.03      7.76 o 
   0  10   3      520.71      601.32     20.15 o 
   1  10   3     1113.93     1245.09     26.05 o 
   2  10   3       67.55       72.43      5.90 o 
   3  10   3      183.12      167.57      8.56 o 
   4  10   3      119.45      116.71      6.96 o 
   5  10   3      170.12      182.44     13.56 o 
   6  10   3       32.62       26.38      6.79 o 
   7  10   3        0.95        1.19      5.45 o 
   8  10   3       37.51       31.87      6.89 o 
   9  10   3        1.16       -2.38      8.47 o 
  -6  11   3       27.17       31.14     12.20 o 
  -5  11   3      381.93      248.22     28.08 o 
  -4  11   3      151.82      138.48     21.56 o 
  -3  11   3      987.99     1000.61     55.93 o 
  -2  11   3      109.34      117.14     12.21 o 
  -1  11   3      327.26      365.84     15.79 o 
   0  11   3       35.04       49.36      6.88 o 
   1  11   3      161.72      166.63      8.62 o 
   2  11   3      119.97      122.95     10.30 o 
   3  11   3       47.29       49.71      5.20 o 
   4  11   3        4.09        6.90      3.12 o 
   5  11   3       77.42       95.18     10.81 o 
   6  11   3       45.11       45.63      8.18 o 
   7  11   3       15.55       18.21     10.26 o 
   8  11   3        3.03       10.28      7.40 o 
  -5  12   3        0.04        8.45     10.19 o 
  -4  12   3        0.68       -5.80      7.50 o 
  -3  12   3      109.60      115.42     19.79 o 
  -2  12   3       28.49       26.26      8.04 o 
  -1  12   3        8.35       13.51      6.08 o 
   0  12   3       75.66       83.38     10.03 o 
   1  12   3      159.07      188.95      9.63 o 
   2  12   3      649.06      599.53     23.91 o 
   3  12   3      129.65      127.72      8.19 o 
   4  12   3      193.05      190.61      9.73 o 
   5  12   3       24.09       29.89      7.09 o 
   6  12   3        0.01        4.54      5.64 o 
   7  12   3       87.73      133.33     35.34 o 
   8  12   3        4.74       15.71      7.84 o 
  -4  13   3        9.07       22.79     12.68 o 
  -3  13   3       14.89       20.39     11.19 o 
  -2  13   3       36.67       54.37     11.71 o 
  -1  13   3        0.22        0.65      4.58 o 
   0  13   3      152.10      163.82      9.35 o 
   1  13   3        2.19       -2.03      3.13 o 
   2  13   3       13.24       13.71      4.30 o 
   3  13   3      104.56      108.42      7.87 o 
   4  13   3        5.99        1.42      3.74 o 
   5  13   3       28.97       34.98      7.83 o 
   6  13   3        2.22       -1.93      5.48 o 
   7  13   3       10.68       19.73      7.66 o 
  -3  14   3        9.72       14.20      8.28 o 
  -2  14   3        0.43       -5.20      5.98 o 
  -1  14   3        0.13        5.23      7.09 o 
   0  14   3        5.21        6.84      4.18 o 
   1  14   3       22.74       17.00      4.40 o 
   2  14   3        0.04        0.07      3.43 o 
   3  14   3        0.69        6.10      3.80 o 
   4  14   3       20.07       11.42      7.25 o 
   5  14   3      114.50      129.42     14.21 o 
   6  14   3        2.84       15.61      7.31 o 
  -2  15   3       67.92       52.43     11.54 o 
  -1  15   3      177.94      194.01     21.32 o 
   0  15   3        0.93        1.07      4.42 o 
   1  15   3      191.43      213.45     14.06 o 
   2  15   3       32.74       25.83      5.68 o 
   3  15   3       21.83       30.33      5.53 o 
   4  15   3       40.88       33.90      6.56 o 
   5  15   3       87.59       90.85     16.23 o 
   0  16   3       20.38       10.79      6.93 o 
   1  16   3       33.05       28.86      6.35 o 
   2  16   3       22.96       33.96      8.07 o 
   3  16   3        3.73        2.67      5.22 o 
  -3 -16   4      137.34      124.16     18.82 o 
  -2 -16   4        0.16        3.22      8.25 o 
  -5 -15   4       44.16       58.18     13.81 o 
  -4 -15   4        7.05        7.81      8.56 o 
  -3 -15   4       11.27       31.47     10.80 o 
  -2 -15   4        1.53        7.71      8.23 o 
   0 -15   4       55.16       65.50     16.96 o 
   2 -15   4        0.66        1.98      8.99 o 
  -6 -14   4        5.65       10.97      9.42 o 
  -5 -14   4       24.24       21.99     10.26 o 
  -4 -14   4        1.53        3.39      8.32 o 
  -3 -14   4        1.35        6.83      8.27 o 
  -2 -14   4        0.32       -7.06      6.10 o 
  -1 -14   4      125.55      145.09     17.85 o 
   0 -14   4       58.52       73.18      8.45 o 
   1 -14   4      106.77      134.90     20.28 o 
   2 -14   4       34.26       35.02     13.08 o 
   3 -14   4        4.22        7.94      9.33 o 
  -7 -13   4       23.61       30.76      8.44 o 
  -6 -13   4       74.09       76.68     10.73 o 
  -5 -13   4        1.93        4.45      6.09 o 
  -4 -13   4        3.65        8.05      5.67 o 
  -3 -13   4       99.77       95.35     10.87 o 
  -2 -13   4        8.33       15.15      5.63 o 
  -1 -13   4       37.24       37.18      3.90 o 
   0 -13   4      128.94      129.37     12.80 o 
   1 -13   4       17.94       20.93      6.91 o 
   2 -13   4       24.39       23.80      7.50 o 
   3 -13   4       59.15       70.17     10.92 o 
   4 -13   4        0.02       -0.12      6.57 o 
  -7 -12   4       60.49       66.87     10.13 o 
  -6 -12   4      112.09      120.82     12.73 o 
  -5 -12   4      267.44      232.00     16.87 o 
  -4 -12   4       49.19       43.38      7.91 o 
  -3 -12   4       46.77       47.13      4.92 o 
  -2 -12   4        7.67       11.41      3.30 o 
  -1 -12   4       22.69       30.21      3.60 o 
   0 -12   4       34.69       30.53      4.43 o 
   1 -12   4       10.52        7.93      5.72 o 
   2 -12   4       36.99       36.75      8.13 o 
   3 -12   4       27.25       30.41      8.00 o 
   4 -12   4        0.95       -2.30      5.95 o 
   5 -12   4        0.50       -1.60      6.61 o 
  -8 -11   4       27.73       30.51      8.22 o 
  -7 -11   4        0.01        2.10      5.45 o 
  -6 -11   4       50.58       51.27      8.43 o 
  -5 -11   4       66.72       63.03      8.95 o 
  -4 -11   4        0.47        1.01      3.06 o 
  -3 -11   4      200.18      181.65      8.51 o 
  -2 -11   4        0.37        2.00      2.55 o 
  -1 -11   4       96.98       91.49      5.80 o 
   0 -11   4      471.68      450.93     16.11 o 
   1 -11   4      380.16      316.23     17.33 o 
   2 -11   4       42.18       37.27      7.65 o 
   3 -11   4       38.97       37.13      8.10 o 
   4 -11   4        0.30       -7.39      4.87 o 
   5 -11   4        5.84       -2.25      5.98 o 
   6 -11   4        9.79       10.62      7.32 o 
  -8 -10   4      147.61      147.60     24.28 o 
  -7 -10   4        0.24        6.32      5.31 o 
  -6 -10   4       41.05       46.35      7.87 o 
  -5 -10   4        1.29        3.11      3.55 o 
  -4 -10   4      533.44      485.03     16.48 o 
  -3 -10   4       81.40       71.34      5.34 o 
  -2 -10   4      794.56      710.65     17.77 o 
  -1 -10   4      361.43      283.80      8.95 o 
   0 -10   4       25.61       23.55      3.82 o 
   1 -10   4       29.32       19.66      4.24 o 
   2 -10   4       81.73      103.97     13.10 o 
   3 -10   4       52.57       75.48      9.67 o 
   4 -10   4        3.35        1.69      5.26 o 
   5 -10   4       17.49       16.96      7.04 o 
   6 -10   4       31.00       23.67      7.96 o 
  -9  -9   4       58.96       71.10     10.89 o 
  -8  -9   4        0.22        3.54      4.63 o 
  -7  -9   4        4.73        5.24      4.85 o 
  -6  -9   4       35.35       35.36      5.75 o 
  -5  -9   4       43.53       42.48      5.56 o 
  -4  -9   4       28.85       26.78      6.01 o 
  -3  -9   4      506.28      455.90     13.60 o 
  -2  -9   4        1.58        3.38      2.09 o 
  -1  -9   4        0.10        1.56      1.94 o 
   0  -9   4       18.63       18.88      3.25 o 
   1  -9   4       25.79       18.89      3.87 o 
   2  -9   4      217.48      220.45     14.98 o 
   3  -9   4      314.23      305.97     17.12 o 
   4  -9   4       79.40       67.68      9.14 o 
   5  -9   4        5.12        2.42      5.04 o 
   6  -9   4       34.69       42.39      8.77 o 
   7  -9   4       10.02       -1.24      6.35 o 
  -9  -8   4        1.11       -0.93      4.54 o 
  -8  -8   4      216.64      195.54     14.18 o 
  -7  -8   4        9.70        6.89      3.71 o 
  -6  -8   4        1.83       -2.15      3.97 o 
  -5  -8   4      103.79       88.79      7.01 o 
  -4  -8   4        0.01       -2.00      2.66 o 
  -3  -8   4       96.16       99.12      7.81 o 
  -2  -8   4      333.71      318.61      8.39 o 
  -1  -8   4        0.52       -0.77      1.57 o 
   0  -8   4       10.94        9.09      2.72 o 
   1  -8   4       16.95       25.37      5.06 o 
   2  -8   4      104.00      117.27     11.77 o 
   3  -8   4       51.86       43.68      7.03 o 
   4  -8   4      319.99      307.60     17.43 o 
   5  -8   4       80.88       78.70     12.44 o 
   6  -8   4        0.21        2.51      5.22 o 
   7  -8   4      184.22      164.20     16.67 o 
   8  -8   4        4.24       -1.29      6.39 o 
  -9  -7   4       15.81        9.67      5.08 o 
  -8  -7   4        6.28        7.43      3.92 o 
  -7  -7   4      141.20      138.59      7.55 o 
  -6  -7   4      246.79      208.35      8.31 o 
  -5  -7   4        0.08       -4.40      2.80 o 
  -4  -7   4      157.84      143.95      9.66 o 
  -3  -7   4      545.03      511.21     15.29 o 
  -2  -7   4        0.70       -0.07      1.40 o 
  -1  -7   4       50.52       64.67      3.81 o 
   0  -7   4       98.61      114.74      6.72 o 
   1  -7   4        5.81       11.56      2.64 o 
   2  -7   4      181.00      210.95      8.59 o 
   3  -7   4      471.03      422.69     18.07 o 
   4  -7   4       99.36      121.77     16.33 o 
   5  -7   4       12.83        2.07      5.83 o 
   6  -7   4       22.06       20.03      3.48 o 
   7  -7   4        7.32        6.92      3.64 o 
   8  -7   4       25.88       25.23      5.02 o 
  -9  -6   4       28.05       24.53      8.02 o 
  -8  -6   4        4.74        3.15      3.63 o 
  -7  -6   4       34.85       34.89      4.34 o 
  -6  -6   4       33.34       26.86      4.54 o 
  -5  -6   4       60.43       44.87      5.44 o 
  -4  -6   4       39.87       47.62      3.57 o 
  -3  -6   4        0.46        1.06      2.07 o 
  -2  -6   4      540.16      520.23     12.24 o 
  -1  -6   4       37.83       29.96      2.73 o 
   0  -6   4       14.45       19.19      3.42 o 
   1  -6   4       50.37       44.54      3.86 o 
   2  -6   4      583.04      668.48     30.29 o 
   3  -6   4        3.73        3.87      2.93 o 
   4  -6   4     2003.55     1916.83     44.47 o 
   5  -6   4        0.88       -0.20      2.30 o 
   6  -6   4      422.95      404.23     13.97 o 
   7  -6   4       75.31       87.66      6.97 o 
   8  -6   4      170.22      167.82     10.10 o 
  -9  -5   4       62.09       72.70      6.53 o 
  -8  -5   4        0.75       -0.60      3.39 o 
  -7  -5   4       35.49       35.51      4.40 o 
  -6  -5   4      141.08      123.69     10.30 o 
  -5  -5   4       15.54       16.27      3.06 o 
  -4  -5   4      510.86      488.31     10.37 o 
  -3  -5   4       45.60       55.14      4.44 o 
  -2  -5   4     1262.36     1396.76     33.37 o 
  -1  -5   4      295.55      330.89      9.36 o 
   0  -5   4     9393.08    11035.56    241.28 o 
   1  -5   4      744.13      797.42     45.56 o 
   2  -5   4     6064.89     6582.44    145.24 o 
   3  -5   4       56.08       60.69      6.16 o 
   4  -5   4      778.59      829.40     21.39 o 
   5  -5   4       94.16      103.23      6.54 o 
   6  -5   4       41.69       38.35      4.79 o 
   7  -5   4       65.28       72.93      9.07 o 
   8  -5   4       22.77       30.12      5.52 o 
   9  -5   4      161.22      151.38     25.91 o 
 -10  -4   4        0.06       -5.31      4.52 o 
  -9  -4   4       25.35       27.73      5.55 o 
  -8  -4   4       24.38       20.50      8.46 o 
  -7  -4   4       34.15       26.74      4.77 o 
  -6  -4   4      826.33      832.33     22.81 o 
  -5  -4   4        0.90       -1.30      2.65 o 
  -4  -4   4      574.43      579.09     11.98 o 
  -3  -4   4       24.80       32.37      2.57 o 
  -2  -4   4     1461.67     1624.37     38.90 o 
  -1  -4   4        2.71        1.30      1.06 o 
   0  -4   4     3349.56     3758.27    118.95 o 
   1  -4   4      319.17      355.09     16.79 o 
   2  -4   4       92.14      138.79      5.01 o 
   3  -4   4      601.28      616.06     10.73 o 
   4  -4   4       82.77       78.83      7.26 o 
   5  -4   4      731.30      689.89     19.15 o 
   6  -4   4       53.41       43.38      5.11 o 
   7  -4   4      114.78      105.14      7.81 o 
   8  -4   4        0.03       -2.74      3.66 o 
   9  -4   4       35.12       43.95      8.48 o 
 -10  -3   4      140.77      155.75     15.96 o 
  -9  -3   4        3.65        6.41      4.60 o 
  -8  -3   4       89.84       89.16      6.28 o 
  -7  -3   4        0.26       -0.33      2.84 o 
  -6  -3   4       15.29        7.25      3.14 o 
  -5  -3   4        5.59        6.82      2.45 o 
  -4  -3   4      106.50       97.54      4.42 o 
  -3  -3   4       43.47       35.05      2.31 o 
  -2  -3   4      324.61      338.26      8.58 o 
  -1  -3   4      204.25      197.03      5.14 o 
   0  -3   4       20.17       26.63      2.56 o 
   1  -3   4      318.13      292.86      8.92 o 
   2  -3   4       17.59       20.11      3.69 o 
   3  -3   4      322.40      327.62     11.25 o 
   4  -3   4       50.17       38.17      3.21 o 
   5  -3   4        2.84        3.67      2.80 o 
   6  -3   4       92.45      108.34      7.37 o 
   7  -3   4       60.62       52.18      5.82 o 
   8  -3   4        0.14       -1.64      3.56 o 
   9  -3   4       23.94       16.90      5.65 o 
 -10  -2   4        0.00       -3.67      6.21 o 
  -9  -2   4        3.67        4.28      4.39 o 
  -8  -2   4        8.30        7.42      3.45 o 
  -7  -2   4      194.03      195.17      6.55 o 
  -6  -2   4      915.69      884.76     16.01 o 
  -5  -2   4       37.40       37.26      2.64 o 
  -4  -2   4       35.37       48.50      3.07 o 
  -3  -2   4       12.08       13.18      1.21 o 
  -2  -2   4      553.20      522.67      9.73 o 
  -1  -2   4     1383.90     1244.24     23.79 o 
   0  -2   4     4667.33     4442.69     94.72 o 
   1  -2   4       91.98       76.07      3.44 o 
   2  -2   4        4.28        9.64      1.25 o 
   3  -2   4        3.95        5.72      1.36 o 
   4  -2   4      117.58      135.21      5.41 o 
   5  -2   4      101.58      126.38      6.00 o 
   6  -2   4       32.19       27.24      3.69 o 
   7  -2   4       12.20       15.67      4.02 o 
   8  -2   4        0.50       -0.63      3.73 o 
   9  -2   4       27.43       18.62      5.35 o 
 -10  -1   4       15.44        7.30      7.45 o 
  -9  -1   4        0.06        1.72      3.96 o 
  -8  -1   4        2.38        1.83      2.58 o 
  -7  -1   4        6.48        5.23      2.30 o 
  -6  -1   4      438.16      472.01     10.04 o 
  -5  -1   4       47.43       52.39      3.46 o 
  -4  -1   4       48.57       54.19      2.84 o 
  -3  -1   4     1335.15     1327.17     21.16 o 
  -2  -1   4      177.21      170.63      5.92 o 
  -1  -1   4    12366.95    11309.16    201.57 o 
   0  -1   4        0.74        6.70      1.26 o 
   1  -1   4     5935.01     5676.65     77.62 o 
   2  -1   4      427.13      354.64      6.81 o 
   3  -1   4       27.80       27.61      2.18 o 
   4  -1   4      958.17      977.45     15.14 o 
   5  -1   4        4.17        8.40      2.00 o 
   6  -1   4        7.38        8.69      2.30 o 
   7  -1   4        3.55        3.81      2.91 o 
   8  -1   4       53.74       58.69      8.47 o 
   9  -1   4        7.53        3.35      4.43 o 
  10  -1   4       63.70       60.86     13.21 o 
  -9   0   4        0.94        4.67      3.57 o 
  -8   0   4        2.09        3.34      2.61 o 
  -7   0   4        0.38       -3.05      2.07 o 
  -6   0   4     1102.66     1136.45     19.78 o 
  -5   0   4      384.03      376.88      8.11 o 
  -4   0   4       95.18       70.39      3.24 o 
  -3   0   4      379.39      346.25      7.73 o 
  -2   0   4      184.44      160.34      6.94 o 
  -1   0   4     2309.93     2078.01     44.20 o 
   0   0   4    10389.41     9936.09    144.81 o 
   1   0   4      921.42      850.06     17.00 o 
   2   0   4        7.93        7.04      1.62 o 
   3   0   4      424.48      402.98      7.10 o 
   4   0   4      276.46      311.66      6.59 o 
   5   0   4       40.26       43.74      3.36 o 
   6   0   4       43.91       47.81      3.68 o 
   7   0   4       54.54       55.06      4.02 o 
   8   0   4        1.01       -0.16      3.25 o 
   9   0   4        0.80       -0.03      3.97 o 
  10   0   4        0.01       -6.77      4.37 o 
  -9   1   4       15.76       13.26      4.13 o 
  -8   1   4        7.01        2.66      3.18 o 
  -7   1   4       52.34       60.92      4.11 o 
  -6   1   4      238.18      235.75      9.43 o 
  -5   1   4       66.96       70.70      3.79 o 
  -4   1   4      184.71      205.67      5.68 o 
  -3   1   4      154.38      165.94      4.63 o 
  -2   1   4      290.04      268.23      6.68 o 
  -1   1   4     5575.16     5190.35     95.15 o 
   0   1   4        0.45        0.32      0.63 o 
   1   1   4    12016.81    11123.55    164.14 o 
   2   1   4      151.85      157.86      6.51 o 
   3   1   4     1656.64     1603.69     25.65 o 
   4   1   4      811.57      835.23     13.41 o 
   5   1   4        3.56        0.35      1.87 o 
   6   1   4       21.59       20.73      3.09 o 
   7   1   4        0.35       -3.81      2.32 o 
   8   1   4        0.01        0.82      2.71 o 
   9   1   4       31.41       34.68      7.22 o 
  10   1   4       24.74       24.42      6.07 o 
  -9   2   4        0.03        7.04      3.96 o 
  -8   2   4        9.38       16.13      3.88 o 
  -7   2   4       81.61       87.17      7.67 o 
  -6   2   4      160.19      164.00      6.31 o 
  -5   2   4       52.47       55.91      3.57 o 
  -4   2   4       27.34       27.29      2.24 o 
  -3   2   4      638.04      651.28     12.46 o 
  -2   2   4      471.47      491.92     13.14 o 
  -1   2   4     1273.15     1322.60     30.28 o 
   0   2   4     7007.57     7245.43    206.91 o 
   1   2   4       14.16       14.05      1.22 o 
   2   2   4       45.80       52.12      2.40 o 
   3   2   4       46.82       43.15      2.27 o 
   4   2   4      274.44      275.53      7.39 o 
   5   2   4      353.04      342.08      9.43 o 
   6   2   4      207.23      228.89      6.79 o 
   7   2   4       68.82       65.09      4.44 o 
   8   2   4       20.26       16.69      3.38 o 
   9   2   4       10.85        2.08      4.07 o 
  10   2   4        5.51        9.68      7.00 o 
  -9   3   4       31.44       26.68      5.04 o 
  -8   3   4      114.56      128.25      9.69 o 
  -7   3   4        1.40       -0.81      3.51 o 
  -6   3   4        5.46        5.45      3.31 o 
  -5   3   4       51.64       53.47      4.18 o 
  -4   3   4      127.77      131.44      5.46 o 
  -3   3   4       37.61       38.63      2.90 o 
  -2   3   4      439.94      465.78     10.75 o 
  -1   3   4       86.26       75.64      3.62 o 
   0   3   4       69.00       67.81      7.72 o 
   1   3   4      792.15      896.59     17.48 o 
   2   3   4      966.43      933.38     13.95 o 
   3   3   4       10.50        8.67      1.37 o 
   4   3   4       49.96       45.52      2.82 o 
   5   3   4        6.23       12.65      2.15 o 
   6   3   4      145.78      144.58      5.35 o 
   7   3   4       31.90       22.02      3.45 o 
   8   3   4        0.71        3.69      3.20 o 
   9   3   4       69.80       59.36      7.65 o 
  10   3   4       99.88      111.27     23.30 o 
  -9   4   4       14.94       10.84      5.38 o 
  -8   4   4        6.49        3.68      4.49 o 
  -7   4   4       19.18       15.10      4.43 o 
  -6   4   4        2.58        2.43      3.85 o 
  -5   4   4      108.01       94.62      5.50 o 
  -4   4   4      343.79      341.09      9.53 o 
  -3   4   4       34.34       35.76      2.91 o 
  -2   4   4      293.80      327.52     15.16 o 
  -1   4   4        5.89        9.78      1.94 o 
   0   4   4      633.35      755.73     35.13 o 
   1   4   4     3815.60     4372.85     94.28 o 
   2   4   4      703.99      759.23     20.21 o 
   3   4   4     1562.68     1612.28     25.20 o 
   4   4   4      831.92      791.74     15.25 o 
   5   4   4     1181.03     1184.14     22.05 o 
   6   4   4      908.22      939.93     18.92 o 
   7   4   4      397.82      453.41     13.78 o 
   8   4   4       57.08       54.81      7.69 o 
   9   4   4      102.18       93.93      9.26 o 
  10   4   4       12.25       19.69      5.65 o 
  -8   5   4        0.06        4.69      4.23 o 
  -7   5   4       11.48        9.11      4.07 o 
  -6   5   4       87.43       81.68      6.89 o 
  -5   5   4       41.87       41.44      4.74 o 
  -4   5   4      417.17      443.06     14.00 o 
  -3   5   4      285.75      306.02     10.42 o 
  -2   5   4     1726.21     2070.37     48.38 o 
  -1   5   4      795.96     1042.53     21.47 o 
   0   5   4     5357.95     7029.03    150.53 o 
   1   5   4     6294.35     7414.13    165.50 o 
   2   5   4     2947.78     3227.12     54.07 o 
   3   5   4     1034.97     1071.49     19.17 o 
   4   5   4       45.81       53.74      2.90 o 
   5   5   4      109.48      121.29      8.30 o 
   6   5   4        1.16        1.91      2.38 o 
   7   5   4      643.25      598.04     13.86 o 
   8   5   4        5.68        6.64      4.40 o 
   9   5   4       12.77       10.82      4.82 o 
  10   5   4       17.25       15.47      5.58 o 
  -8   6   4       13.51        6.76      4.58 o 
  -7   6   4      133.48      113.90      8.47 o 
  -6   6   4       32.02       32.68      4.79 o 
  -5   6   4       12.77       21.78      3.84 o 
  -4   6   4       47.24       39.42      3.64 o 
  -3   6   4      487.52      612.14     14.59 o 
  -2   6   4        4.67        7.43      1.78 o 
  -1   6   4      568.48      647.36     14.26 o 
   0   6   4        0.02        0.93      1.40 o 
   1   6   4      194.95      233.14      7.90 o 
   2   6   4      208.23      262.53      7.52 o 
   3   6   4      569.25      546.32      9.36 o 
   4   6   4       15.03       16.90      2.51 o 
   5   6   4      112.74      128.52      5.96 o 
   6   6   4       19.91       30.31      3.28 o 
   7   6   4        0.00       -0.62      2.61 o 
   8   6   4        0.00        4.66      3.43 o 
   9   6   4        5.19        7.22      4.87 o 
  10   6   4       70.59       92.47     18.00 o 
  -8   7   4       11.45       14.16      7.42 o 
  -7   7   4       26.44       24.08      5.03 o 
  -6   7   4       82.03       74.50      6.57 o 
  -5   7   4      132.63      136.03      7.83 o 
  -4   7   4       46.69       43.15      8.12 o 
  -3   7   4       89.06      101.08      7.64 o 
  -2   7   4      143.28      138.52      8.24 o 
  -1   7   4       20.54       37.23      5.07 o 
   0   7   4       17.01       23.04      2.83 o 
   1   7   4      524.24      634.21     13.88 o 
   2   7   4       42.25       51.51      3.65 o 
   3   7   4       19.28       19.91      3.22 o 
   4   7   4      189.86      163.70      5.54 o 
   5   7   4      367.71      364.68      9.44 o 
   6   7   4       19.94       19.70      3.14 o 
   7   7   4        2.98       -0.89      2.93 o 
   8   7   4       48.23       54.72      9.04 o 
   9   7   4       92.04      104.93      8.57 o 
  -7   8   4       49.70       46.86      6.44 o 
  -6   8   4       60.56       46.15      9.84 o 
  -5   8   4        9.65        9.17      5.18 o 
  -4   8   4        0.10       -0.54      2.31 o 
  -3   8   4      159.77      172.99      9.27 o 
  -2   8   4       11.76       16.12      4.50 o 
  -1   8   4      783.95      941.19     44.57 o 
   0   8   4       20.02       23.03      4.89 o 
   1   8   4        0.00        2.47      2.67 o 
   2   8   4      150.50      144.03      8.38 o 
   3   8   4        0.01       -0.63      2.33 o 
   4   8   4       10.81       19.95      3.81 o 
   5   8   4        1.13        3.43      2.20 o 
   6   8   4        0.03        1.31      2.51 o 
   7   8   4       69.66       85.39      6.18 o 
   8   8   4        5.72        9.41      4.02 o 
   9   8   4        0.38       -0.56      4.97 o 
  -7   9   4       10.65       14.21      9.97 o 
  -6   9   4        7.51       11.80      9.20 o 
  -5   9   4        5.67        6.57      8.26 o 
  -4   9   4       53.50       45.66     12.07 o 
  -3   9   4       48.39       68.94      8.73 o 
  -2   9   4      763.28      861.26     41.57 o 
  -1   9   4       39.96       47.21      6.12 o 
   0   9   4       90.71       95.14      7.87 o 
   1   9   4      381.23      415.98     11.84 o 
   2   9   4        0.47       -1.26      2.39 o 
   3   9   4        1.45       -3.47      3.21 o 
   4   9   4       69.90       71.64      7.69 o 
   5   9   4      112.01      116.74      8.13 o 
   6   9   4       15.60       19.84      4.24 o 
   7   9   4       64.37       59.01      6.34 o 
   8   9   4        1.35        3.42      4.66 o 
   9   9   4       15.99       18.97     13.13 o 
  -6  10   4       15.84       18.20     10.36 o 
  -5  10   4       30.41        6.00      8.96 o 
  -4  10   4        1.22        7.14      8.11 o 
  -3  10   4       19.64       21.52      9.84 o 
  -2  10   4       57.13       63.24     11.40 o 
  -1  10   4      106.65      127.88      9.64 o 
   0  10   4      242.31      286.19     13.31 o 
   1  10   4        4.60        4.27      2.66 o 
   2  10   4      177.81      150.99      9.37 o 
   3  10   4        4.12        2.01      2.67 o 
   4  10   4      264.87      196.13      8.53 o 
   5  10   4       18.26       20.99      5.31 o 
   6  10   4       75.48       73.18      9.59 o 
   7  10   4        2.02        0.80      4.05 o 
   8  10   4        8.90       16.84      6.69 o 
   9  10   4        1.89       -5.20      6.51 o 
  -6  11   4        2.86       23.31     11.85 o 
  -5  11   4        7.29        5.78      8.76 o 
  -4  11   4      217.77      212.32     26.47 o 
  -3  11   4      297.70      272.20     29.72 o 
  -2  11   4      477.19      527.46     27.76 o 
  -1  11   4       42.35       57.08      7.36 o 
   0  11   4      237.55      255.68     13.19 o 
   1  11   4       59.37       74.25      6.04 o 
   2  11   4       71.18       55.28      6.53 o 
   3  11   4        6.60       10.49      3.45 o 
   4  11   4       61.52       67.95      7.57 o 
   5  11   4        0.10       -1.00      4.22 o 
   6  11   4        0.60        3.90      5.58 o 
   7  11   4       41.68       46.88      9.09 o 
   8  11   4        4.49        5.18      9.42 o 
  -5  12   4       41.87       39.65     13.92 o 
  -4  12   4        4.54        7.48      9.17 o 
  -3  12   4       40.06       43.22      9.63 o 
  -2  12   4        3.57        9.70      6.70 o 
  -1  12   4       16.79       12.13      5.37 o 
   0  12   4       22.59       29.18      5.14 o 
   1  12   4       13.63       11.82      3.68 o 
   2  12   4       21.31       20.97      4.46 o 
   3  12   4       24.16       21.45      9.09 o 
   4  12   4      214.62      199.79     20.47 o 
   5  12   4       10.32       19.10      7.30 o 
   6  12   4       60.28       68.73     10.22 o 
   7  12   4        5.92       17.94      7.06 o 
   8  12   4       29.57       49.61     10.07 o 
  -4  13   4        0.53       -3.27      6.62 o 
  -3  13   4       99.45      116.57     18.86 o 
  -2  13   4       14.79       15.74      7.66 o 
  -1  13   4       27.90       36.30      7.19 o 
   0  13   4       70.63       87.42      7.62 o 
   1  13   4        0.73        1.28      3.33 o 
   2  13   4        8.86       11.48      4.19 o 
   3  13   4      205.17      199.08     10.66 o 
   4  13   4        6.55        5.26      3.33 o 
   5  13   4        1.76        3.99      5.53 o 
   6  13   4        0.93        8.60      6.81 o 
   7  13   4      144.64      184.63     16.65 o 
  -3  14   4       18.86       29.40      9.97 o 
  -2  14   4       10.74        9.74      8.06 o 
  -1  14   4       22.41       20.21      8.47 o 
   0  14   4        2.10        4.81      3.93 o 
   1  14   4       11.05       15.71      4.37 o 
   2  14   4        0.58        8.39      4.10 o 
   3  14   4      287.53      283.61     12.22 o 
   4  14   4        1.76        7.78      4.68 o 
   5  14   4       23.58       30.52      9.11 o 
   6  14   4        0.03       25.21      8.56 o 
  -2  15   4        6.14       14.81      8.84 o 
  -1  15   4       59.41       60.10      7.96 o 
   0  15   4        0.14       -4.79      3.90 o 
   1  15   4        2.70       -0.17      3.96 o 
   2  15   4        2.90        3.07      4.27 o 
   3  15   4        5.46        5.27      4.28 o 
   4  15   4       11.95       15.22      5.45 o 
   5  15   4       24.60       39.71      9.61 o 
   1  16   4       10.17       15.54      5.42 o 
   2  16   4        6.72        3.12      4.62 o 
   3  16   4       12.39        1.46      5.08 o 
  -4 -15   5        3.58       -1.72      8.04 o 
  -3 -15   5       48.38       48.53     12.37 o 
  -2 -15   5       21.71       14.13      9.21 o 
  -6 -14   5      101.63      134.71     14.11 o 
  -5 -14   5      135.05      121.41     28.24 o 
  -4 -14   5       79.83       91.72     11.45 o 
  -3 -14   5       57.83       68.62     11.24 o 
  -2 -14   5       57.70       48.27      8.15 o 
  -1 -14   5        0.07        6.95      8.69 o 
   0 -14   5       86.29      106.96     18.21 o 
   1 -14   5       33.15       55.19     14.50 o 
   3 -14   5        9.71        6.57      8.90 o 
  -7 -13   5       15.14       14.83      8.69 o 
  -6 -13   5       76.99       74.99     10.79 o 
  -5 -13   5       31.20       35.97      8.09 o 
  -4 -13   5       51.75       57.08      9.67 o 
  -3 -13   5       31.66       56.84     17.59 o 
  -2 -13   5        2.31        1.08      4.59 o 
  -1 -13   5       12.14        7.47      4.16 o 
   0 -13   5        3.27       13.74      8.89 o 
   1 -13   5      277.38      285.52     29.16 o 
   2 -13   5        0.17        4.00      6.01 o 
   3 -13   5       52.81       61.24     10.50 o 
   4 -13   5        5.30        1.29      7.47 o 
  -7 -12   5        5.39        2.91      5.83 o 
  -6 -12   5       33.48       37.28      8.25 o 
  -5 -12   5       68.88       61.55      9.32 o 
  -4 -12   5       80.39       79.14      9.76 o 
  -3 -12   5       89.32       92.81     10.27 o 
  -2 -12   5      184.03      185.17     13.94 o 
  -1 -12   5      108.39      108.69      6.62 o 
   0 -12   5      334.09      300.62     11.13 o 
   1 -12   5       25.78       22.04      6.64 o 
   2 -12   5       16.27       11.90      6.40 o 
   3 -12   5      140.93      193.76     16.53 o 
   4 -12   5       47.55       36.86      8.89 o 
   5 -12   5       66.38       35.35      9.05 o 
  -8 -11   5       94.57       99.23     12.24 o 
  -7 -11   5        2.20        4.49      5.81 o 
  -6 -11   5        0.25       -3.29      4.94 o 
  -5 -11   5        0.01       -1.06      4.64 o 
  -4 -11   5        0.12        1.55      4.30 o 
  -3 -11   5      212.13      176.48     13.34 o 
  -2 -11   5       30.57       38.07      4.24 o 
  -1 -11   5        0.04       -0.13      2.28 o 
   0 -11   5       85.62      100.34      8.07 o 
   1 -11   5        0.61       -4.81      4.05 o 
   2 -11   5      100.93      106.63     11.84 o 
   3 -11   5       38.32       41.65      9.12 o 
   4 -11   5        2.33       -6.93      4.75 o 
   5 -11   5      161.67      135.62     14.22 o 
   6 -11   5       20.00       30.92     13.73 o 
  -8 -10   5       24.77       31.13      8.16 o 
  -7 -10   5       96.33       73.68     23.60 o 
  -6 -10   5       13.35       16.20      6.85 o 
  -5 -10   5       34.37       26.70      6.50 o 
  -4 -10   5        8.77       18.13      5.66 o 
  -3 -10   5      152.51      149.81      7.17 o 
  -2 -10   5        0.38        1.32      2.60 o 
  -1 -10   5       40.27       18.92      3.10 o 
   0 -10   5      155.45      133.89      7.74 o 
   1 -10   5      344.06      287.62     31.41 o 
   2 -10   5      139.21      130.72     12.02 o 
   3 -10   5       51.49       47.73      8.14 o 
   4 -10   5       52.89       54.66      8.88 o 
   5 -10   5       17.29       12.32      6.68 o 
   6 -10   5       12.33       26.70      9.11 o 
  -9  -9   5       25.97       25.56      7.97 o 
  -8  -9   5       78.95       97.27      8.37 o 
  -7  -9   5      101.36       99.89     11.13 o 
  -6  -9   5        0.06        1.00      4.59 o 
  -5  -9   5      102.09       88.57      9.69 o 
  -4  -9   5      216.63      219.71     10.26 o 
  -3  -9   5      262.05      223.23      9.65 o 
  -2  -9   5     1241.86     1198.92     26.19 o 
  -1  -9   5      214.18      237.97     12.11 o 
   0  -9   5       37.82       47.72      4.60 o 
   1  -9   5      164.57      190.73      9.35 o 
   2  -9   5       30.07       26.64      8.64 o 
   3  -9   5       67.87       62.04      8.81 o 
   4  -9   5       11.32        4.63      8.33 o 
   5  -9   5       72.44       80.17     16.05 o 
   6  -9   5        5.59        2.81      8.67 o 
   7  -9   5       34.48       48.16     16.13 o 
  -9  -8   5        7.70        7.90      5.18 o 
  -8  -8   5        0.70        1.69      4.43 o 
  -7  -8   5       58.84       47.75      5.71 o 
  -6  -8   5      134.52      110.78     13.32 o 
  -5  -8   5       44.74       48.24      5.61 o 
  -4  -8   5       21.56       30.81      4.47 o 
  -3  -8   5      382.15      370.14     12.70 o 
  -2  -8   5        0.30        0.72      1.79 o 
  -1  -8   5       64.85       55.31      3.76 o 
   0  -8   5       28.12       28.30      3.81 o 
   1  -8   5       10.82        8.86      2.84 o 
   2  -8   5       16.34       22.91      5.49 o 
   3  -8   5        3.52       10.16      4.73 o 
   4  -8   5       11.02        9.01      4.65 o 
   5  -8   5        2.44        6.88      5.00 o 
   6  -8   5       78.04       86.24     16.32 o 
   7  -8   5        3.37        8.71      6.60 o 
  -9  -7   5        0.11        2.53      4.84 o 
  -8  -7   5        9.54        8.90      5.37 o 
  -7  -7   5       10.40       11.89      3.66 o 
  -6  -7   5       17.22       14.15      3.56 o 
  -5  -7   5        0.65       -0.24      3.09 o 
  -4  -7   5       62.56       53.37      7.09 o 
  -3  -7   5       11.87       11.50      2.85 o 
  -2  -7   5      305.75      259.12      7.74 o 
  -1  -7   5       12.41       10.93      3.00 o 
   0  -7   5       33.81       36.86      7.09 o 
   1  -7   5       10.78       14.40      2.76 o 
   2  -7   5      533.37      515.62     20.46 o 
   3  -7   5      328.33      297.70     14.84 o 
   4  -7   5      452.38      354.45     32.86 o 
   5  -7   5       41.49       49.69      7.39 o 
   6  -7   5        0.19        5.97      2.72 o 
   7  -7   5       96.55      115.52      7.49 o 
   8  -7   5       35.37       35.63      5.81 o 
  -9  -6   5        0.13        1.80      4.80 o 
  -8  -6   5       27.58       30.67      7.05 o 
  -7  -6   5       74.59       73.41      5.70 o 
  -6  -6   5        3.76        8.05      3.57 o 
  -5  -6   5       64.32       57.85      6.70 o 
  -4  -6   5      381.11      389.11     19.23 o 
  -3  -6   5        0.00       -2.40      2.18 o 
  -2  -6   5      277.49      279.28      8.96 o 
  -1  -6   5       31.68       42.25      4.37 o 
   0  -6   5      182.39      236.43     18.34 o 
   1  -6   5      260.70      261.54     12.51 o 
   2  -6   5      165.08      207.02      7.68 o 
   3  -6   5        5.16       -0.33      2.97 o 
   4  -6   5       20.84       21.66      2.62 o 
   5  -6   5        1.52        7.07      3.94 o 
   6  -6   5      111.95      101.31      6.89 o 
   7  -6   5        9.21       15.31      4.11 o 
   8  -6   5       55.06       65.24      6.84 o 
  -9  -5   5        4.79       25.46      8.88 o 
  -8  -5   5       62.47       72.83      6.71 o 
  -7  -5   5        0.53       -3.96      3.09 o 
  -6  -5   5       49.67       57.30      4.73 o 
  -5  -5   5      296.65      255.16      9.07 o 
  -4  -5   5     1164.79     1186.16     33.21 o 
  -3  -5   5       21.80       21.30      1.95 o 
  -2  -5   5     1820.24     1898.47     44.30 o 
  -1  -5   5      921.40      897.12     18.72 o 
   0  -5   5      306.68      292.41     10.85 o 
   1  -5   5      252.17      263.92      8.99 o 
   2  -5   5       24.50       25.24      2.69 o 
   3  -5   5        9.57       16.60      2.18 o 
   4  -5   5       24.33       26.93      3.24 o 
   5  -5   5       52.21       47.02      6.36 o 
   6  -5   5      738.95      714.43     28.06 o 
   7  -5   5       36.60       40.95      5.24 o 
   8  -5   5       61.80       60.83      6.65 o 
   9  -5   5       52.85       41.71      9.59 o 
  -9  -4   5        1.64        0.59      3.79 o 
  -8  -4   5       94.55      101.76      8.63 o 
  -7  -4   5        5.39        3.21      3.38 o 
  -6  -4   5      127.31      129.45      7.28 o 
  -5  -4   5       95.47      101.06      5.81 o 
  -4  -4   5      376.87      357.86      9.16 o 
  -3  -4   5        4.38        4.13      1.39 o 
  -2  -4   5     1745.13     1721.40     32.37 o 
  -1  -4   5      794.43      747.85     17.23 o 
   0  -4   5     1143.12     1277.71     36.20 o 
   1  -4   5        5.28        2.76      1.35 o 
   2  -4   5      408.72      472.50      8.43 o 
   3  -4   5      254.86      218.03      4.63 o 
   4  -4   5        2.45        2.70      3.69 o 
   5  -4   5      286.18      261.71      9.89 o 
   6  -4   5      141.91      121.59      7.83 o 
   7  -4   5       27.11       15.37      4.16 o 
   8  -4   5        1.26       -7.03      5.98 o 
   9  -4   5       12.46        7.80      5.01 o 
  -9  -3   5       60.62       77.73      7.35 o 
  -8  -3   5      323.14      356.81     14.26 o 
  -7  -3   5       64.35       61.43      5.22 o 
  -6  -3   5      244.70      244.30      8.56 o 
  -5  -3   5       72.53       70.64      4.42 o 
  -4  -3   5      982.38      965.80     20.09 o 
  -3  -3   5      259.09      237.48      5.74 o 
  -2  -3   5        5.60        6.64      1.08 o 
  -1  -3   5     1911.69     1892.65     52.89 o 
   0  -3   5     6801.26     6643.22    169.33 o 
   1  -3   5       72.06       79.82      2.67 o 
   2  -3   5      199.28      227.45     10.36 o 
   3  -3   5      129.29      125.72      5.37 o 
   4  -3   5       10.20       15.99      3.75 o 
   5  -3   5       93.78       90.78      6.24 o 
   6  -3   5      457.20      418.33     14.51 o 
   7  -3   5        8.81        3.20      3.51 o 
   8  -3   5        0.60       -1.77      3.57 o 
   9  -3   5       49.13       56.46      6.91 o 
  -9  -2   5        0.65        1.52      4.26 o 
  -8  -2   5      121.82      115.49      6.99 o 
  -7  -2   5       38.89       44.64      4.61 o 
  -6  -2   5      181.34      199.42      8.09 o 
  -5  -2   5      123.91      116.75      4.10 o 
  -4  -2   5        3.94        3.62      1.28 o 
  -3  -2   5      507.87      495.10     10.86 o 
  -2  -2   5      213.99      218.43      8.66 o 
  -1  -2   5     3818.07     3787.08     61.69 o 
   0  -2   5     1010.31      949.95     18.67 o 
   1  -2   5      434.50      448.57      8.14 o 
   2  -2   5        3.55        7.61      0.90 o 
   3  -2   5      336.90      386.53      8.60 o 
   4  -2   5        0.30        2.55      1.66 o 
   5  -2   5       46.36       49.20      4.68 o 
   6  -2   5      176.17      167.56      9.13 o 
   7  -2   5       42.38       36.77      7.34 o 
   8  -2   5       18.78       14.76      4.66 o 
   9  -2   5       37.35       37.81      6.18 o 
  -9  -1   5        0.07       -0.06      4.37 o 
  -8  -1   5        0.01        1.53      3.50 o 
  -7  -1   5      141.87      129.47      9.12 o 
  -6  -1   5      338.27      352.41      8.25 o 
  -5  -1   5        0.23       -0.13      1.74 o 
  -4  -1   5       13.97       14.92      2.11 o 
  -3  -1   5      484.73      513.83     11.05 o 
  -2  -1   5      133.80      112.59      3.38 o 
  -1  -1   5      778.34      680.07     11.04 o 
   0  -1   5     1580.84     1453.65     22.19 o 
   1  -1   5     1084.47      999.93     13.70 o 
   2  -1   5      946.79      936.27     16.22 o 
   3  -1   5     1255.23     1222.22     20.09 o 
   4  -1   5      680.07      671.79     11.01 o 
   5  -1   5       33.31       33.32      2.49 o 
   6  -1   5       97.35       89.57      6.81 o 
   7  -1   5        3.15        0.42      2.94 o 
   8  -1   5        4.20        1.92      3.61 o 
   9  -1   5        6.30        7.29      4.69 o 
  10  -1   5        0.24        2.91      6.42 o 
  -9   0   5       15.25       12.88      5.25 o 
  -8   0   5        0.83        5.77      2.64 o 
  -7   0   5       96.60      100.94      4.73 o 
  -6   0   5       89.68       94.77      4.32 o 
  -5   0   5      250.91      256.72      6.41 o 
  -4   0   5        8.36        9.21      1.58 o 
  -3   0   5      184.44      176.43      6.83 o 
  -2   0   5      165.49      166.31      5.08 o 
  -1   0   5      221.75      183.76      4.85 o 
   0   0   5       65.91       57.36      1.74 o 
   1   0   5        0.01        0.01      0.68 o 
   2   0   5       13.61       17.71      1.60 o 
   3   0   5      193.94      212.26      4.55 o 
   4   0   5       20.82       22.75      2.56 o 
   5   0   5       23.20       26.20      2.43 o 
   6   0   5       89.41      104.28      6.21 o 
   7   0   5      126.63      118.68      5.84 o 
   8   0   5        1.79        0.85      3.16 o 
   9   0   5      169.52      167.59     14.49 o 
  10   0   5        4.78        6.72      5.23 o 
  -9   1   5       26.48       33.58      4.95 o 
  -8   1   5       16.05       14.99      3.81 o 
  -7   1   5        9.50       13.23      2.87 o 
  -6   1   5      356.26      380.21      8.67 o 
  -5   1   5      194.08      186.29      6.02 o 
  -4   1   5      183.63      187.42      5.56 o 
  -3   1   5     1199.72     1225.74     21.94 o 
  -2   1   5     1111.70     1074.95     17.53 o 
  -1   1   5       48.27       45.81      2.96 o 
   0   1   5     1052.67     1039.78     15.42 o 
   1   1   5       39.56       33.62      1.69 o 
   2   1   5      443.93      422.05     10.72 o 
   3   1   5      302.87      319.83      6.76 o 
   4   1   5      209.00      226.20      7.55 o 
   5   1   5       37.89       39.18      2.80 o 
   6   1   5       12.09        9.15      2.43 o 
   7   1   5        8.07        6.88      2.75 o 
   8   1   5        4.99        4.58      3.88 o 
   9   1   5        7.38       10.63      4.21 o 
  10   1   5        5.64       10.72      5.41 o 
  -9   2   5        5.12        7.57      4.07 o 
  -8   2   5       14.31       18.27      5.16 o 
  -7   2   5      161.05      160.94     11.18 o 
  -6   2   5       38.71       43.63      3.30 o 
  -5   2   5      367.01      380.99      9.11 o 
  -4   2   5       15.24       15.12      1.97 o 
  -3   2   5       13.21       15.83      1.73 o 
  -2   2   5      210.32      251.19      6.55 o 
  -1   2   5      392.97      411.56     11.74 o 
   0   2   5     1478.23     1438.47     27.36 o 
   1   2   5     4358.31     4343.68     59.82 o 
   2   2   5      225.24      230.19      6.11 o 
   3   2   5      231.72      211.95      4.65 o 
   4   2   5      730.66      708.96     13.04 o 
   5   2   5       69.81       75.49      4.08 o 
   6   2   5       37.19       35.66      2.98 o 
   7   2   5        1.13       -2.07      2.41 o 
   8   2   5       15.46       11.60      3.24 o 
   9   2   5        6.13        7.44      3.85 o 
  10   2   5       26.72       24.91     10.67 o 
  -9   3   5        4.98        7.57      4.11 o 
  -8   3   5        1.22        3.68      3.43 o 
  -7   3   5       37.07       41.90      5.76 o 
  -6   3   5       57.37       57.84      5.02 o 
  -5   3   5       78.75       86.81      5.29 o 
  -4   3   5        7.17       12.02      2.32 o 
  -3   3   5      292.38      258.98      7.56 o 
  -2   3   5      192.28      197.07      5.96 o 
  -1   3   5      414.62      426.41      8.95 o 
   0   3   5     6264.11     6634.45    138.88 o 
   1   3   5      279.54      240.23      6.62 o 
   2   3   5      156.69      153.87      4.35 o 
   3   3   5      387.79      372.21      9.96 o 
   4   3   5       72.28       97.61      3.57 o 
   5   3   5        0.06        2.09      2.10 o 
   6   3   5       30.37       20.98      2.73 o 
   7   3   5       27.55       18.57      3.29 o 
   8   3   5      115.45       99.03      7.57 o 
   9   3   5        7.94        5.62      4.34 o 
  10   3   5        5.84        3.40      8.87 o 
  -9   4   5        8.68        8.12      5.38 o 
  -8   4   5       31.56       38.42      6.30 o 
  -7   4   5       57.19       49.35      8.12 o 
  -6   4   5        2.48       -0.93      3.11 o 
  -5   4   5       20.24       17.19      3.04 o 
  -4   4   5       31.48       31.01      3.22 o 
  -3   4   5      272.69      307.32      8.62 o 
  -2   4   5      288.42      293.90      7.96 o 
  -1   4   5       85.07      103.00      4.29 o 
   0   4   5      377.32      423.47     15.52 o 
   1   4   5      532.93      558.08     10.06 o 
   2   4   5     1314.22     1353.15     17.58 o 
   3   4   5      116.90      128.02      4.47 o 
   4   4   5      624.25      599.07     11.23 o 
   5   4   5      117.09      102.37      4.64 o 
   6   4   5      217.04      192.18      7.57 o 
   7   4   5     1057.15      988.91     20.21 o 
   8   4   5        1.01       -1.64      3.10 o 
   9   4   5      124.85      123.82      8.80 o 
  10   4   5       44.84       43.42      9.78 o 
  -8   5   5       59.89       66.50      7.51 o 
  -7   5   5        2.03        3.60      3.83 o 
  -6   5   5      302.55      267.23     14.90 o 
  -5   5   5      134.17      124.92      6.66 o 
  -4   5   5       65.82       60.60      9.18 o 
  -3   5   5      169.98      206.01     20.17 o 
  -2   5   5       37.76       40.02      5.02 o 
  -1   5   5      325.82      350.94      9.39 o 
   0   5   5      446.05      501.40     13.68 o 
   1   5   5       56.21       72.31      3.89 o 
   2   5   5      398.02      454.50      8.01 o 
   3   5   5     2088.32     2051.89     29.36 o 
   4   5   5      157.56      173.67      5.41 o 
   5   5   5      694.92      687.55     16.03 o 
   6   5   5        8.19       13.88      2.82 o 
   7   5   5       76.40       84.75      6.04 o 
   8   5   5        5.30        8.25      4.08 o 
   9   5   5        3.66        4.37      4.47 o 
  10   5   5       17.72       25.65      6.17 o 
  -8   6   5        3.74        7.17      4.61 o 
  -7   6   5        0.26        3.16      3.89 o 
  -6   6   5        8.26        6.34      3.70 o 
  -5   6   5      296.94      251.69     10.45 o 
  -4   6   5      114.23      129.90      7.68 o 
  -3   6   5     1099.76     1197.82     33.42 o 
  -2   6   5      198.50      208.29      6.66 o 
  -1   6   5     1197.06     1502.88     27.44 o 
   0   6   5        8.98       16.23      2.95 o 
   1   6   5        2.19        6.79      1.48 o 
   2   6   5       39.56       43.19      2.32 o 
   3   6   5       80.10       86.76      3.63 o 
   4   6   5      348.53      320.71      8.92 o 
   5   6   5       19.52       14.00      2.70 o 
   6   6   5       41.63       40.55      4.13 o 
   7   6   5      234.75      231.82      8.13 o 
   8   6   5        0.22       -1.87      3.24 o 
   9   6   5       19.72       28.51      5.78 o 
  10   6   5       40.86       38.07      6.54 o 
  -8   7   5       47.27       40.80     13.82 o 
  -7   7   5      144.00      131.04     16.73 o 
  -6   7   5      247.76      201.79     17.52 o 
  -5   7   5      225.39      207.93     14.89 o 
  -4   7   5       55.00       63.78      4.60 o 
  -3   7   5        0.43       -1.10      1.87 o 
  -2   7   5       49.07       52.60      3.46 o 
  -1   7   5      232.99      239.35      9.97 o 
   0   7   5       24.39       31.16      7.10 o 
   1   7   5       38.65       35.14     10.31 o 
   2   7   5       90.36       78.66      9.38 o 
   3   7   5      268.87      232.11      7.89 o 
   4   7   5       72.09       66.19      3.81 o 
   5   7   5      379.45      373.28     12.31 o 
   6   7   5       11.75        7.28      2.71 o 
   7   7   5       31.16       32.88      3.86 o 
   8   7   5        0.33       -1.16      3.77 o 
   9   7   5       37.57       45.59      6.48 o 
  -7   8   5       67.45       72.47      7.92 o 
  -6   8   5       53.78       41.51      6.14 o 
  -5   8   5       21.45       27.82      5.02 o 
  -4   8   5        0.74        2.44      2.96 o 
  -3   8   5        6.35       10.32      5.56 o 
  -2   8   5        0.10       11.02      4.42 o 
  -1   8   5      241.71      315.81     21.40 o 
   0   8   5       76.51       74.48      8.56 o 
   1   8   5       15.24       23.58      4.98 o 
   2   8   5       79.67      102.69     11.63 o 
   3   8   5      209.24      195.91     13.48 o 
   4   8   5      464.27      404.52     14.24 o 
   5   8   5      183.34      184.20      6.73 o 
   6   8   5       55.44       68.94      4.74 o 
   7   8   5       17.19       13.36      3.59 o 
   8   8   5        0.54       -2.05      3.60 o 
   9   8   5       11.46       11.02      5.28 o 
  -7   9   5        7.48       10.71      9.99 o 
  -6   9   5       48.31       78.80     16.65 o 
  -5   9   5        0.24       -6.82      6.93 o 
  -4   9   5       79.01       53.76     13.28 o 
  -3   9   5        0.20        2.90      4.50 o 
  -2   9   5      172.59      167.40     11.07 o 
  -1   9   5      339.84      403.24     15.46 o 
   0   9   5       99.94      143.16      9.66 o 
   1   9   5      336.28      408.82     11.58 o 
   2   9   5      208.90      214.06      8.99 o 
   3   9   5      231.50      215.76      8.83 o 
   4   9   5        8.07        5.93      3.49 o 
   5   9   5      443.59      418.84     17.42 o 
   6   9   5       88.82      100.33      6.31 o 
   7   9   5       58.91       64.21      6.55 o 
   8   9   5       40.16       35.59      8.29 o 
   9   9   5       53.74       49.09      7.33 o 
  -6  10   5       37.41       18.52     11.99 o 
  -5  10   5        1.89       -1.43      7.88 o 
  -4  10   5       99.73       83.20     16.73 o 
  -3  10   5      602.46      671.46     41.88 o 
  -2  10   5       52.25       45.80      6.67 o 
  -1  10   5        9.62        7.59      4.06 o 
   0  10   5       12.20       11.11      4.32 o 
   1  10   5       51.25       43.44      4.59 o 
   2  10   5       62.20       68.78      5.98 o 
   3  10   5      376.71      313.97     10.99 o 
   4  10   5        0.25        1.22      2.75 o 
   5  10   5       95.29       97.26     10.59 o 
   6  10   5      180.01      205.80     19.35 o 
   7  10   5        1.09       -1.48      3.91 o 
   8  10   5      124.44      151.07     12.98 o 
   9  10   5        2.04       -2.45      5.48 o 
  -5  11   5        0.24       12.42     10.15 o 
  -4  11   5       24.13       16.22     10.60 o 
  -3  11   5        1.15       -2.06      6.28 o 
  -2  11   5       91.75      102.88      9.45 o 
  -1  11   5        0.35       -0.73      3.74 o 
   0  11   5       11.59        9.27      3.74 o 
   1  11   5        0.20       -1.88      2.70 o 
   2  11   5       25.14       25.86      6.54 o 
   3  11   5       58.58       59.09      5.71 o 
   4  11   5       74.18       70.90      5.97 o 
   5  11   5       56.32       71.91      7.28 o 
   6  11   5        6.84        4.83      7.87 o 
   7  11   5       57.75       53.82      9.39 o 
   8  11   5        4.82        9.25      5.35 o 
  -5  12   5       13.18        7.70     10.99 o 
  -4  12   5       78.38       84.86     21.06 o 
  -3  12   5      677.60      709.36     31.96 o 
  -2  12   5       30.88       22.38      7.42 o 
  -1  12   5       56.16       63.50      8.75 o 
   0  12   5      122.53      143.46      8.59 o 
   1  12   5        0.50        1.87      3.14 o 
   2  12   5       87.07       94.81      7.52 o 
   3  12   5      202.57      209.13     10.72 o 
   4  12   5       51.23       42.19      5.20 o 
   5  12   5        0.18        1.29      4.26 o 
   6  12   5       77.75       80.09     10.97 o 
   7  12   5       10.83       15.94      7.40 o 
   8  12   5        2.13       12.56      7.86 o 
  -4  13   5       53.77       47.36     15.45 o 
  -3  13   5       18.22       16.79      8.21 o 
  -2  13   5      249.01      261.45     20.69 o 
  -1  13   5        7.45        9.05      5.61 o 
   0  13   5        5.14        2.67      3.60 o 
   1  13   5        2.68        6.51      3.59 o 
   2  13   5        1.98        1.28      3.64 o 
   3  13   5       44.42       38.93      5.35 o 
   4  13   5       36.59       30.40      4.79 o 
   5  13   5       31.98       48.37      9.18 o 
   6  13   5       23.98       25.59      8.21 o 
   7  13   5        1.77       14.83      7.66 o 
  -3  14   5       35.58       30.76     17.41 o 
  -2  14   5       47.19       43.21     10.54 o 
  -1  14   5        0.24        4.98      5.44 o 
   0  14   5        1.67       -0.55      4.03 o 
   1  14   5        1.21        3.05      3.97 o 
   2  14   5        4.50        0.16      3.87 o 
   3  14   5      374.02      357.88     13.56 o 
   4  14   5      151.92      150.87     14.94 o 
   5  14   5      261.97      262.72     19.86 o 
   6  14   5      355.88      363.28     21.11 o 
  -1  15   5       27.57       22.19      6.06 o 
   0  15   5        8.07        9.27      4.75 o 
   1  15   5      102.00      120.18      8.50 o 
   2  15   5      124.26      120.11     10.42 o 
   3  15   5       28.98       21.90      5.29 o 
   4  15   5      216.32      219.83     14.16 o 
   5  15   5        9.12       13.54      7.72 o 
   1  16   5        1.98        4.76      4.90 o 
   2  16   5        0.00        9.04      4.86 o 
  -4 -15   6      126.48      154.93     19.85 o 
  -3 -15   6       23.89       47.98     11.86 o 
  -2 -15   6      123.57      120.50     16.89 o 
  -5 -14   6        0.38        9.01      6.45 o 
  -4 -14   6       95.14      108.23     12.38 o 
  -3 -14   6       78.28       97.62     11.49 o 
  -2 -14   6      431.51      435.40     20.93 o 
  -1 -14   6      134.87      157.12     22.21 o 
   0 -14   6       14.40       19.68     11.24 o 
   1 -14   6      167.03      197.63     24.69 o 
   2 -14   6       56.46       56.95     15.25 o 
   3 -14   6       65.94       89.61     17.85 o 
  -6 -13   6      325.83      290.79     18.79 o 
  -5 -13   6      206.17      182.75     16.64 o 
  -4 -13   6       59.11       53.64     11.97 o 
  -3 -13   6        1.20       10.10      5.62 o 
  -2 -13   6       11.87       15.80      5.93 o 
  -1 -13   6       12.04        6.00      6.07 o 
   0 -13   6       49.79       60.98     14.36 o 
   1 -13   6      160.54      128.66     19.68 o 
   2 -13   6       28.62       32.20     12.01 o 
   3 -13   6        6.22        6.66      6.80 o 
   4 -13   6       47.59       53.03     15.63 o 
  -7 -12   6        0.48        2.77      6.11 o 
  -6 -12   6       58.15       45.93      9.41 o 
  -5 -12   6       34.66       25.64      6.96 o 
  -4 -12   6      117.60       96.85     18.11 o 
  -3 -12   6        4.55       13.40      5.63 o 
  -2 -12   6        5.92        4.37      4.87 o 
  -1 -12   6       28.37       36.99      7.52 o 
   0 -12   6       12.87       33.44     10.98 o 
   1 -12   6        6.27       11.13      9.29 o 
   2 -12   6       33.44       21.57      7.61 o 
   3 -12   6       33.09       35.71      8.30 o 
   4 -12   6      243.44      209.86     21.17 o 
   5 -12   6        8.41        3.78      6.62 o 
  -8 -11   6        2.42        9.11     10.17 o 
  -7 -11   6        2.04        0.19      9.61 o 
  -6 -11   6        1.11        4.17      5.36 o 
  -5 -11   6      265.37      268.67     16.69 o 
  -4 -11   6        2.29        3.70      4.36 o 
  -3 -11   6       72.93       66.84      9.93 o 
  -2 -11   6        2.00        0.71      4.32 o 
  -1 -11   6      307.86      241.90     13.59 o 
   0 -11   6       32.22       41.63      4.59 o 
   1 -11   6       34.57       36.66      7.41 o 
   2 -11   6        1.99        1.86      4.73 o 
   3 -11   6      193.77      154.39     14.45 o 
   4 -11   6        1.40        7.62      8.14 o 
   5 -11   6       57.71       66.81     11.10 o 
   6 -11   6        0.14        3.30      7.09 o 
  -8 -10   6        7.43        6.54      6.27 o 
  -7 -10   6        1.79       -4.86      5.03 o 
  -6 -10   6        5.15       -3.00      4.61 o 
  -5 -10   6      337.26      327.07     17.41 o 
  -4 -10   6       32.81       26.32      6.17 o 
  -3 -10   6       62.50       40.15      6.83 o 
  -2 -10   6      387.42      348.10     53.28 o 
  -1 -10   6      411.39      349.58     11.07 o 
   0 -10   6      278.08      217.49      9.08 o 
   1 -10   6       59.71       41.09      6.87 o 
   2 -10   6      279.90      257.71     16.32 o 
   3 -10   6        0.15        0.21      4.71 o 
   4 -10   6      490.15      461.62     22.18 o 
   5 -10   6       52.24       59.96     10.02 o 
   6 -10   6      130.59      103.84     12.72 o 
  -8  -9   6       45.83       50.28      4.86 o 
  -7  -9   6        0.63        1.01      6.86 o 
  -6  -9   6      148.90      154.42     13.37 o 
  -5  -9   6        0.61        0.92      5.30 o 
  -4  -9   6      477.97      378.43     17.87 o 
  -3  -9   6      177.85      166.18     12.20 o 
  -2  -9   6      963.08      792.15     21.49 o 
  -1  -9   6      153.67      158.47      6.52 o 
   0  -9   6      687.46      617.28     16.50 o 
   1  -9   6       74.41       65.42      5.85 o 
   2  -9   6      174.61      175.85     13.61 o 
   3  -9   6       17.89       28.30      6.30 o 
   4  -9   6       14.36        9.77      5.47 o 
   5  -9   6        1.60       -4.75      4.62 o 
   6  -9   6        0.20       -4.80      6.98 o 
   7  -9   6        1.42        1.06      6.71 o 
  -9  -8   6        0.53       -0.43      4.95 o 
  -8  -8   6       18.61       13.97      5.08 o 
  -7  -8   6        9.01        0.27      5.00 o 
  -6  -8   6      260.18      254.49     22.43 o 
  -5  -8   6       17.67       30.37      6.41 o 
  -4  -8   6      131.32      110.67     10.24 o 
  -3  -8   6      690.55      637.16     18.58 o 
  -2  -8   6       96.37       98.63      5.17 o 
  -1  -8   6       54.35       54.58      4.59 o 
   0  -8   6      125.70      142.46      8.27 o 
   1  -8   6       76.63       96.09      9.56 o 
   2  -8   6        2.10        1.99      3.86 o 
   3  -8   6      232.23      220.94     23.62 o 
   4  -8   6       46.00       38.35      6.90 o 
   5  -8   6        4.74       -2.41      4.49 o 
   6  -8   6        4.74       11.55      7.72 o 
   7  -8   6        0.00       -2.17      5.72 o 
  -9  -7   6       17.00       23.21      5.73 o 
  -8  -7   6       15.50       11.42      4.73 o 
  -7  -7   6       93.15       80.24      7.03 o 
  -6  -7   6       21.03       18.01      4.20 o 
  -5  -7   6        7.02        5.93      2.85 o 
  -4  -7   6      182.42      182.79     10.30 o 
  -3  -7   6        3.05       -0.34      2.35 o 
  -2  -7   6       17.97       23.15      2.43 o 
  -1  -7   6       97.68       99.51      4.88 o 
   0  -7   6      469.18      509.33     15.19 o 
   1  -7   6      196.63      204.52      8.36 o 
   2  -7   6       34.70       37.51      6.16 o 
   3  -7   6      207.23      195.29     11.71 o 
   4  -7   6      178.10      176.17     22.58 o 
   5  -7   6       44.00       54.62      8.10 o 
   6  -7   6        6.71        6.41      5.14 o 
   7  -7   6       36.81       38.03      4.73 o 
   8  -7   6       24.04       22.73      5.78 o 
  -9  -6   6        0.53        3.72      4.75 o 
  -8  -6   6        5.38        0.23      4.30 o 
  -7  -6   6       22.75       22.60      4.69 o 
  -6  -6   6       70.12       58.28      5.31 o 
  -5  -6   6       18.46       14.34      3.05 o 
  -4  -6   6       54.94       57.03      3.74 o 
  -3  -6   6       32.19       32.36      3.76 o 
  -2  -6   6        0.51        4.45      1.92 o 
  -1  -6   6       50.65       53.59      3.33 o 
   0  -6   6     1137.09     1200.67     36.59 o 
   1  -6   6      644.85      642.27     15.49 o 
   2  -6   6       40.92       48.28      3.83 o 
   3  -6   6     1103.24     1112.24     36.33 o 
   4  -6   6        7.17       -1.94      3.87 o 
   5  -6   6       14.33       17.77      3.23 o 
   6  -6   6        1.94        2.05      2.93 o 
   7  -6   6       18.73       21.90      9.12 o 
   8  -6   6       46.42       52.18     12.08 o 
  -9  -5   6       10.79        9.63      5.10 o 
  -8  -5   6        3.01        0.12      4.17 o 
  -7  -5   6        6.71        5.62      3.36 o 
  -6  -5   6        0.56        0.13      2.84 o 
  -5  -5   6       30.92       27.54      3.54 o 
  -4  -5   6      342.43      327.58     15.97 o 
  -3  -5   6      261.27      253.56      6.14 o 
  -2  -5   6      425.92      467.92     13.18 o 
  -1  -5   6       88.72       98.27      3.85 o 
   0  -5   6     1597.19     1763.67     44.64 o 
   1  -5   6       47.45       58.44      4.32 o 
   2  -5   6     1231.69     1243.57     30.13 o 
   3  -5   6      111.60      100.06      4.87 o 
   4  -5   6     1627.89     1576.51     37.50 o 
   5  -5   6      424.41      393.55     12.87 o 
   6  -5   6       20.64       18.79      3.86 o 
   7  -5   6       30.11       29.39      6.25 o 
   8  -5   6       43.40       42.96      6.59 o 
   9  -5   6        1.97        9.16      8.38 o 
  -9  -4   6        6.74        7.08      4.97 o 
  -8  -4   6       92.44      105.98      7.03 o 
  -7  -4   6        8.67        8.73      6.07 o 
  -6  -4   6      363.75      343.29     14.71 o 
  -5  -4   6      218.47      229.22     10.05 o 
  -4  -4   6      411.19      402.75     11.51 o 
  -3  -4   6      119.31      119.53      4.19 o 
  -2  -4   6      811.13      897.07     17.75 o 
  -1  -4   6     1019.05      973.31     21.18 o 
   0  -4   6     3379.99     3849.30    104.06 o 
   1  -4   6       99.79      103.29      5.99 o 
   2  -4   6        5.65        4.18      1.05 o 
   3  -4   6      403.58      411.38      8.46 o 
   4  -4   6       52.69       40.99      7.15 o 
   5  -4   6        1.85        1.78      2.40 o 
   6  -4   6      700.00      684.23     20.04 o 
   7  -4   6       68.93       79.70      8.10 o 
   8  -4   6        5.24        9.06      4.27 o 
   9  -4   6      122.38      121.29      9.64 o 
  -9  -3   6       69.13       75.03      9.51 o 
  -8  -3   6        0.02        2.66      3.56 o 
  -7  -3   6      291.14      297.12     10.50 o 
  -6  -3   6       79.52       83.41      5.43 o 
  -5  -3   6      119.88      114.85      5.79 o 
  -4  -3   6        2.01        4.16      1.85 o 
  -3  -3   6      604.97      621.28     13.38 o 
  -2  -3   6      205.33      211.43      4.59 o 
  -1  -3   6      718.38      641.37     13.52 o 
   0  -3   6      261.31      289.19      6.10 o 
   1  -3   6     1332.14     1349.13     20.00 o 
   2  -3   6      873.62      809.00     13.37 o 
   3  -3   6       51.12       63.95      2.85 o 
   4  -3   6       66.91       54.55      7.93 o 
   5  -3   6      219.78      238.82     10.84 o 
   6  -3   6      102.64      100.00      7.67 o 
   7  -3   6        0.01       -2.65      3.14 o 
   8  -3   6        9.17        5.15      5.57 o 
   9  -3   6       23.42       24.67      5.72 o 
  -9  -2   6        0.39        0.49      4.21 o 
  -8  -2   6        3.75        1.02      4.27 o 
  -7  -2   6      155.96      168.59      8.91 o 
  -6  -2   6       59.55       52.52      4.03 o 
  -5  -2   6      136.06      134.46      4.47 o 
  -4  -2   6      371.91      335.48      9.84 o 
  -3  -2   6       64.20       54.65      2.91 o 
  -2  -2   6      261.57      213.45      5.07 o 
  -1  -2   6     1215.65     1127.87     17.82 o 
   0  -2   6      264.32      249.44      5.40 o 
   1  -2   6      727.18      701.37     10.88 o 
   2  -2   6      124.11      110.69      2.88 o 
   3  -2   6      126.46      126.06      4.32 o 
   4  -2   6       19.56       20.97      2.70 o 
   5  -2   6      296.49      271.34      8.78 o 
   6  -2   6      443.34      420.49     12.40 o 
   7  -2   6       56.00       53.05      5.18 o 
   8  -2   6       13.89       14.69      4.68 o 
   9  -2   6        0.03       -3.64      4.55 o 
  -9  -1   6        3.09        9.23      4.44 o 
  -8  -1   6       84.14       85.59      6.18 o 
  -7  -1   6       65.29       56.36      3.98 o 
  -6  -1   6      112.95      122.67      4.83 o 
  -5  -1   6        0.75        0.75      1.78 o 
  -4  -1   6      102.14      101.69      4.77 o 
  -3  -1   6       35.95       40.70      2.17 o 
  -2  -1   6       89.96      104.86      5.11 o 
  -1  -1   6       87.15       73.65      2.39 o 
   0  -1   6      429.25      378.68      6.68 o 
   1  -1   6      200.58      176.11      5.15 o 
   2  -1   6       29.51       39.03      1.62 o 
   3  -1   6       94.52       89.36      3.66 o 
   4  -1   6       37.73       39.26      3.02 o 
   5  -1   6      397.96      410.12      8.70 o 
   6  -1   6       14.42       14.83      3.25 o 
   7  -1   6       25.09       29.28      4.80 o 
   8  -1   6       29.19       27.71      4.71 o 
   9  -1   6       46.44       38.10      6.27 o 
  -9   0   6        5.42        9.92      7.05 o 
  -8   0   6       36.85       42.31      3.93 o 
  -7   0   6        0.54        1.40      2.21 o 
  -6   0   6       29.42       27.61      2.95 o 
  -5   0   6      120.32      118.61      4.51 o 
  -4   0   6        5.08        4.76      1.73 o 
  -3   0   6     1735.93     1803.53     31.57 o 
  -2   0   6     1141.48     1077.97     19.32 o 
  -1   0   6      985.77      963.63     19.10 o 
   0   0   6     1142.21     1029.77     13.97 o 
   1   0   6     3202.77     3144.98     56.86 o 
   2   0   6       66.31       59.13      3.47 o 
   3   0   6     2975.30     3107.46     44.16 o 
   4   0   6        0.89        1.20      1.26 o 
   5   0   6      203.04      205.52      5.75 o 
   6   0   6        8.94        8.19      2.25 o 
   7   0   6       46.40       43.91      5.35 o 
   8   0   6        1.94        5.63      3.46 o 
   9   0   6        1.27       10.35      4.24 o 
  10   0   6        4.05        7.20      5.12 o 
  -9   1   6        4.96        7.69      4.08 o 
  -8   1   6       14.59        9.76      3.62 o 
  -7   1   6       79.88       80.59      4.30 o 
  -6   1   6      381.82      398.73      9.01 o 
  -5   1   6      290.27      303.64      7.21 o 
  -4   1   6      569.20      546.02     11.59 o 
  -3   1   6       51.49       51.25      2.84 o 
  -2   1   6      146.58      151.49      4.65 o 
  -1   1   6      761.37      702.27     14.88 o 
   0   1   6      953.25      879.93     12.55 o 
   1   1   6      543.99      471.04      8.39 o 
   2   1   6      530.09      492.25     11.12 o 
   3   1   6       11.03       14.40      1.71 o 
   4   1   6      120.43      118.42      3.92 o 
   5   1   6      143.94      139.64      4.46 o 
   6   1   6      105.27       98.48      5.17 o 
   7   1   6        4.50        3.27      2.54 o 
   8   1   6        3.94        6.27      2.93 o 
   9   1   6        4.77        7.13      4.11 o 
  10   1   6        1.28       -1.20      5.05 o 
  -9   2   6       25.32       30.20      5.23 o 
  -8   2   6       26.70       25.14      5.04 o 
  -7   2   6        9.51       10.15      3.48 o 
  -6   2   6      233.48      250.58      6.67 o 
  -5   2   6       55.74       61.21      5.85 o 
  -4   2   6       24.71       32.69      2.59 o 
  -3   2   6       32.10       29.44      2.00 o 
  -2   2   6       40.51       54.36      2.24 o 
  -1   2   6       41.11       42.46      1.91 o 
   0   2   6       19.48       21.77      1.55 o 
   1   2   6       22.40       18.90      1.37 o 
   2   2   6      582.07      503.77      9.13 o 
   3   2   6        3.06       -1.05      1.03 o 
   4   2   6        5.66        2.36      1.53 o 
   5   2   6      101.62       92.24      4.33 o 
   6   2   6        4.46        2.26      2.35 o 
   7   2   6        4.52        0.01      2.51 o 
   8   2   6        2.47        0.57      2.83 o 
   9   2   6       14.45        8.46      5.28 o 
  10   2   6        0.02        1.49      6.09 o 
  -9   3   6       63.36       76.61      6.90 o 
  -8   3   6       16.46       14.93      4.10 o 
  -7   3   6        3.34        5.89      3.32 o 
  -6   3   6        0.01       -0.22      2.53 o 
  -5   3   6       16.98       21.92      3.33 o 
  -4   3   6       99.79      101.48      3.96 o 
  -3   3   6      908.86      903.85     19.68 o 
  -2   3   6       19.89       11.79      1.80 o 
  -1   3   6      900.84      848.14     14.39 o 
   0   3   6     3134.69     3224.95     53.42 o 
   1   3   6      394.41      378.31      7.30 o 
   2   3   6       12.77       15.57      1.37 o 
   3   3   6      449.79      445.88      8.73 o 
   4   3   6        6.07        2.82      1.45 o 
   5   3   6      136.96      137.42      5.32 o 
   6   3   6      467.90      440.79      9.83 o 
   7   3   6        0.34       -5.28      2.87 o 
   8   3   6        0.34        2.67      3.29 o 
   9   3   6       18.58       15.28      4.29 o 
  10   3   6       23.69       16.35      7.36 o 
  -8   4   6        6.92        7.56      3.86 o 
  -7   4   6       76.76       77.64      7.53 o 
  -6   4   6        8.06       17.18      4.88 o 
  -5   4   6      224.79      238.67     11.28 o 
  -4   4   6      377.82      401.69     11.10 o 
  -3   4   6       29.38       33.40      3.17 o 
  -2   4   6      140.00      136.44      4.83 o 
  -1   4   6       52.81       64.35      3.14 o 
   0   4   6     1678.42     1930.42     33.39 o 
   1   4   6      271.00      312.91      6.60 o 
   2   4   6      103.65      134.94      3.23 o 
   3   4   6      685.36      770.55     15.61 o 
   4   4   6        7.78        6.49      1.60 o 
   5   4   6      220.93      206.26      5.93 o 
   6   4   6        0.88       -1.42      2.41 o 
   7   4   6       47.45       42.85      4.52 o 
   8   4   6        0.66       -2.63      3.26 o 
   9   4   6        0.39       -3.13      4.06 o 
  10   4   6       31.55       32.30      7.68 o 
  -8   5   6        0.22       -2.52      3.53 o 
  -7   5   6       42.25       39.01      5.87 o 
  -6   5   6        9.83       14.92      4.02 o 
  -5   5   6       21.75       26.25      5.83 o 
  -4   5   6        5.78        3.07      2.22 o 
  -3   5   6        0.76        0.19      2.18 o 
  -2   5   6      399.80      420.40     11.27 o 
  -1   5   6     1069.31     1157.04     29.12 o 
   0   5   6     1502.84     1835.71     54.09 o 
   1   5   6     1262.96     1376.86     22.57 o 
   2   5   6      157.32      190.59      4.38 o 
   3   5   6      101.66      104.72      3.39 o 
   4   5   6        0.03        2.30      1.49 o 
   5   5   6       48.09       47.42      3.84 o 
   6   5   6      725.52      705.20     15.35 o 
   7   5   6       25.50       17.84      3.45 o 
   8   5   6        9.99        3.74      3.49 o 
   9   5   6        2.77        4.25      5.28 o 
  10   5   6       69.31       80.52      9.09 o 
  -8   6   6        8.99       14.66      5.26 o 
  -7   6   6       91.19       73.79      7.41 o 
  -6   6   6       15.89       23.24      4.78 o 
  -5   6   6      106.19       93.80      7.04 o 
  -4   6   6      102.19      109.94      6.06 o 
  -3   6   6       17.77       22.68      3.61 o 
  -2   6   6      660.34      723.55     17.51 o 
  -1   6   6      355.53      398.43      9.22 o 
   0   6   6        0.62        5.85      2.07 o 
   1   6   6      835.69      931.13     15.14 o 
   2   6   6       38.05       38.36      2.39 o 
   3   6   6       16.01       11.06      3.66 o 
   4   6   6      337.44      324.08      9.13 o 
   5   6   6      785.30      738.46     15.62 o 
   6   6   6       12.98       11.12      2.84 o 
   7   6   6      398.13      404.22     10.93 o 
   8   6   6        9.73        9.50      3.81 o 
   9   6   6       53.91       54.79      6.94 o 
  -7   7   6       68.80       83.18      9.26 o 
  -6   7   6       18.32       18.02      4.99 o 
  -5   7   6       15.85       14.25      4.39 o 
  -4   7   6        3.27       -3.00      2.61 o 
  -3   7   6        0.62       -1.07      2.27 o 
  -2   7   6      305.06      336.63     14.57 o 
  -1   7   6       39.88       36.29      4.89 o 
   0   7   6       25.21       28.53      3.01 o 
   1   7   6      411.98      476.29     12.05 o 
   2   7   6      111.94      101.91      4.40 o 
   3   7   6      955.96      950.83     23.55 o 
   4   7   6      209.99      210.50      7.24 o 
   5   7   6       31.54       28.63      3.12 o 
   6   7   6       13.36       10.12      2.88 o 
   7   7   6        1.19        1.06      3.05 o 
   8   7   6        2.62        1.00      3.46 o 
   9   7   6       66.59       66.24      7.31 o 
  -7   8   6       27.35       40.84      7.07 o 
  -6   8   6       12.58        8.64      4.74 o 
  -5   8   6        3.22       -0.64      3.66 o 
  -4   8   6        2.84        5.89     10.69 o 
  -3   8   6      110.61      126.67      9.35 o 
  -2   8   6      213.43      243.87     14.09 o 
  -1   8   6       94.38      100.39      9.70 o 
   0   8   6       91.02       99.56     12.68 o 
   1   8   6       68.45       68.03      7.52 o 
   2   8   6        1.23       -2.42      4.13 o 
   3   8   6       96.66       79.89     17.09 o 
   4   8   6      409.24      369.81     11.43 o 
   5   8   6        9.27        8.72      3.53 o 
   6   8   6        1.38       -3.15      2.99 o 
   7   8   6       86.19       95.16      6.50 o 
   8   8   6       17.67       23.37      5.32 o 
   9   8   6       98.76      103.36     21.24 o 
  -7   9   6       92.82       91.36     22.05 o 
  -6   9   6       66.46       64.35      6.74 o 
  -5   9   6       76.50       64.34     15.40 o 
  -4   9   6       20.11        5.76      8.15 o 
  -3   9   6       96.71      106.67      9.07 o 
  -2   9   6       45.83       55.54      6.76 o 
  -1   9   6     1404.96     1488.56     39.59 o 
   0   9   6        3.60       13.39      4.17 o 
   1   9   6      456.66      468.01     12.67 o 
   2   9   6       69.32       59.61      5.26 o 
   3   9   6       35.86       18.39      3.58 o 
   4   9   6        0.04       -1.24      2.51 o 
   5   9   6      192.71      166.31     15.45 o 
   6   9   6        8.86        7.52      3.35 o 
   7   9   6       57.52       65.51      9.18 o 
   8   9   6       29.55       22.97      5.73 o 
   9   9   6        2.36       -2.61      9.27 o 
  -6  10   6        1.23        3.35      9.47 o 
  -5  10   6      255.47      245.10     28.69 o 
  -4  10   6        1.45        1.76      6.19 o 
  -3  10   6      160.21      183.43     12.54 o 
  -2  10   6        2.12        3.37      4.10 o 
  -1  10   6      258.80      293.14     13.83 o 
   0  10   6       98.74      100.00      7.88 o 
   1  10   6      241.83      246.29      9.61 o 
   2  10   6      809.23      691.67     18.57 o 
   3  10   6       27.21       28.52      4.27 o 
   4  10   6      168.29      133.18      9.62 o 
   5  10   6       13.43        7.42      5.52 o 
   6  10   6       21.93       20.19      5.19 o 
   7  10   6       47.49       51.17      7.69 o 
   8  10   6        6.98       14.54      6.00 o 
  -5  11   6        0.02        2.11      7.03 o 
  -4  11   6        3.33       -0.94      8.84 o 
  -3  11   6      175.88      187.60     29.19 o 
  -2  11   6      316.40      328.81     19.37 o 
  -1  11   6      142.27      139.74     10.74 o 
   0  11   6      523.40      537.14     15.12 o 
   1  11   6       76.83       69.15      5.84 o 
   2  11   6        5.82        1.66      3.18 o 
   3  11   6        0.21        5.46      3.38 o 
   4  11   6       11.05       13.14      4.51 o 
   5  11   6       19.51       22.34      5.38 o 
   6  11   6       27.03       33.57      6.22 o 
   7  11   6        0.00        1.97      9.25 o 
   8  11   6        3.35        0.85      5.31 o 
  -5  12   6       39.01       53.73     23.38 o 
  -4  12   6       29.99       37.48     10.11 o 
  -3  12   6        2.93        2.14      6.39 o 
  -2  12   6       18.62       14.44      5.76 o 
  -1  12   6        0.48       -0.65      4.40 o 
   0  12   6       70.20       81.17      6.83 o 
   1  12   6        6.07        3.57      3.23 o 
   2  12   6       14.67        8.79      3.85 o 
   3  12   6      132.15      146.86      9.11 o 
   4  12   6       39.25       36.21      7.77 o 
   5  12   6        8.40        8.72      4.54 o 
   6  12   6        3.94        0.54     10.01 o 
   7  12   6       44.44       53.99     15.19 o 
  -4  13   6       14.71        3.30      7.64 o 
  -3  13   6      174.29      154.78     18.20 o 
  -2  13   6       34.06       43.91      9.63 o 
  -1  13   6        0.16       -3.20      4.78 o 
   0  13   6      103.67      123.76      8.40 o 
   1  13   6        6.35       11.71      4.27 o 
   2  13   6      218.62      208.94     11.38 o 
   3  13   6       35.10       32.74      5.22 o 
   4  13   6      124.73      115.38      8.31 o 
   5  13   6        8.03       12.60      5.10 o 
   6  13   6        5.39       12.56     10.16 o 
   7  13   6       50.24       69.55     15.39 o 
  -3  14   6       11.15        7.85      8.06 o 
  -2  14   6        2.86        2.67      7.67 o 
  -1  14   6      187.87      200.77     14.51 o 
   0  14   6      190.90      226.97     16.19 o 
   1  14   6      241.60      281.53     12.38 o 
   2  14   6       58.13       48.48      6.41 o 
   3  14   6       28.15       34.77      5.56 o 
   4  14   6        3.06        8.62      4.11 o 
   5  14   6      177.56      215.85     17.94 o 
   6  14   6       21.28       38.81      9.25 o 
  -1  15   6        9.52       10.81      5.67 o 
   0  15   6       98.55      100.91      8.42 o 
   1  15   6       12.59       15.99      4.76 o 
   2  15   6      182.73      182.64     11.49 o 
   3  15   6      126.27      136.17      9.81 o 
   4  15   6      244.46      259.89     13.20 o 
   5  15   6       73.71       80.14     13.92 o 
  -4 -15   7        2.88       18.38      7.17 o 
  -3 -15   7       14.70       13.04      7.04 o 
  -2 -15   7       47.49       53.64     23.79 o 
  -1 -15   7        6.77      -11.55      9.53 o 
   0 -15   7      362.95      358.05     31.46 o 
   1 -15   7        0.87       13.02     11.61 o 
  -5 -14   7       48.74       51.33      9.47 o 
  -4 -14   7      105.20      125.12     12.82 o 
  -3 -14   7       32.66       43.86      8.49 o 
  -2 -14   7        7.72        7.44      5.76 o 
  -1 -14   7       28.05       53.91      9.60 o 
   0 -14   7       35.83       16.44     10.96 o 
   1 -14   7       12.57        1.62     10.32 o 
   2 -14   7        0.43        3.43     10.52 o 
   3 -14   7      256.25      330.31     32.58 o 
  -6 -13   7        8.62       16.79      7.42 o 
  -5 -13   7      165.94      170.82     30.13 o 
  -4 -13   7       98.07       86.33     10.82 o 
  -3 -13   7        7.81        5.90      5.56 o 
  -2 -13   7       10.82       11.04      5.61 o 
  -1 -13   7      118.00      141.53     10.51 o 
   0 -13   7      199.44      250.53     27.35 o 
   1 -13   7       74.58       78.92     17.17 o 
   2 -13   7       24.95       13.68     10.47 o 
   3 -13   7        1.39       -5.61      9.47 o 
   4 -13   7        2.95       14.47     11.23 o 
  -7 -12   7       44.14       69.59     10.93 o 
  -6 -12   7       24.91       22.67      7.31 o 
  -5 -12   7      327.71      317.75     18.08 o 
  -4 -12   7       23.95       23.43      6.62 o 
  -3 -12   7        4.20        4.75      4.85 o 
  -2 -12   7       66.04       76.15      9.26 o 
  -1 -12   7        0.19        2.04      4.25 o 
   0 -12   7       40.54       24.73     10.72 o 
   1 -12   7      137.24      134.15     20.11 o 
   2 -12   7        0.07       -1.87      7.76 o 
   3 -12   7        0.04        3.52      9.41 o 
   4 -12   7       71.18       94.17     21.34 o 
   5 -12   7        0.44       -8.81      6.08 o 
  -7 -11   7       12.13        8.86      7.93 o 
  -6 -11   7       27.37       31.70     12.77 o 
  -5 -11   7        6.15        8.82      7.91 o 
  -4 -11   7        3.43        4.98      5.70 o 
  -3 -11   7       80.62       60.72      8.28 o 
  -2 -11   7        4.85       11.90      5.16 o 
  -1 -11   7       64.02       57.42      7.70 o 
   0 -11   7       73.85       70.47      6.84 o 
   1 -11   7       60.29       60.19     13.50 o 
   2 -11   7       90.83       87.50     15.71 o 
   3 -11   7       17.54       25.92     11.70 o 
   4 -11   7       16.80        5.95      6.55 o 
   5 -11   7        0.96       -6.99      5.87 o 
   6 -11   7      133.03      128.98     14.78 o 
  -8 -10   7        1.13        2.60      6.53 o 
  -7 -10   7        8.61       15.74      6.71 o 
  -6 -10   7       62.92       54.69      9.00 o 
  -5 -10   7       30.40       28.97      6.82 o 
  -4 -10   7      340.21      267.61     31.48 o 
  -3 -10   7       43.08       59.07      8.04 o 
  -2 -10   7      517.90      397.91     18.13 o 
  -1 -10   7       35.82       22.48      5.43 o 
   0 -10   7       89.36       69.16      8.58 o 
   1 -10   7      269.75      218.18     20.75 o 
   2 -10   7      138.23      145.67     17.81 o 
   3 -10   7        1.95        1.77      4.82 o 
   4 -10   7        1.48        9.31      5.90 o 
   5 -10   7       19.39       14.13      9.07 o 
   6 -10   7       32.60       31.01      8.52 o 
  -8  -9   7       17.75        8.17      5.40 o 
  -7  -9   7      288.01      277.35     30.07 o 
  -6  -9   7      108.56      104.85     11.18 o 
  -5  -9   7      291.17      237.47     15.18 o 
  -4  -9   7       47.61       29.77      6.55 o 
  -3  -9   7      319.71      283.34     14.73 o 
  -2  -9   7       16.28       13.51      4.67 o 
  -1  -9   7       27.14       22.55      7.14 o 
   0  -9   7        1.16       -1.17      3.22 o 
   1  -9   7      161.78      181.75     13.57 o 
   2  -9   7        0.03        1.85      4.39 o 
   3  -9   7       14.24       25.08      9.32 o 
   4  -9   7        6.06        9.50      5.52 o 
   5  -9   7        1.11       -3.05      4.89 o 
   6  -9   7        3.08       -4.07      5.31 o 
   7  -9   7       15.89       10.53      7.40 o 
  -8  -8   7       23.56       41.17      6.46 o 
  -7  -8   7        2.58        1.18      3.11 o 
  -6  -8   7       28.95       24.67      3.93 o 
  -5  -8   7       19.12       21.87      5.94 o 
  -4  -8   7       19.48       10.50      7.15 o 
  -3  -8   7      259.22      236.67     13.09 o 
  -2  -8   7       90.07       97.96     11.83 o 
  -1  -8   7       22.81       22.00      3.00 o 
   0  -8   7        2.62        2.67      2.54 o 
   1  -8   7      145.30      153.13      8.20 o 
   2  -8   7       13.01       23.89      5.57 o 
   3  -8   7        0.29        4.09      4.26 o 
   4  -8   7        1.77        0.26      4.38 o 
   5  -8   7       62.91       53.23     17.17 o 
   6  -8   7        0.00        2.75      5.38 o 
   7  -8   7        7.32        6.21      6.48 o 
  -9  -7   7        0.85       10.83      5.39 o 
  -8  -7   7        0.03        2.57      4.69 o 
  -7  -7   7       15.15       11.78      4.36 o 
  -6  -7   7       58.68       57.63     11.72 o 
  -5  -7   7        8.09       15.46      3.28 o 
  -4  -7   7       86.94       77.51      8.32 o 
  -3  -7   7      459.88      462.95     19.18 o 
  -2  -7   7      357.96      381.46     21.31 o 
  -1  -7   7      231.23      222.99      7.02 o 
   0  -7   7        0.34        1.27      3.56 o 
   1  -7   7      713.94      732.51     20.33 o 
   2  -7   7      436.93      505.42     22.27 o 
   3  -7   7       22.01       21.24      5.16 o 
   4  -7   7       31.16       30.76      6.10 o 
   5  -7   7      103.73       94.25     10.17 o 
   6  -7   7      107.45      124.14     12.43 o 
   7  -7   7       52.38       58.07     10.65 o 
   8  -7   7      137.79      172.73     13.51 o 
  -9  -6   7        0.08        4.78      4.79 o 
  -8  -6   7       10.34       11.54      5.66 o 
  -7  -6   7        9.69        4.96      4.42 o 
  -6  -6   7        2.33       -0.14      3.42 o 
  -5  -6   7       24.54       33.35      7.47 o 
  -4  -6   7        0.01       -0.37      1.96 o 
  -3  -6   7        0.19       -3.46      4.51 o 
  -2  -6   7     1315.25     1290.06     37.47 o 
  -1  -6   7       10.29       11.93      2.37 o 
   0  -6   7      152.83      163.19      7.11 o 
   1  -6   7       79.20       88.68      4.99 o 
   2  -6   7        1.34        0.97      2.90 o 
   3  -6   7     1213.13     1170.04     38.05 o 
   4  -6   7      339.27      321.51     24.45 o 
   5  -6   7       93.23       88.66      5.88 o 
   6  -6   7       62.63       57.66      5.47 o 
   7  -6   7       12.66        7.60      4.12 o 
   8  -6   7       36.14       35.07      5.68 o 
  -9  -5   7        0.51       -2.30      5.77 o 
  -8  -5   7        1.24        4.02      4.50 o 
  -7  -5   7        0.95       -3.46      4.24 o 
  -6  -5   7        0.57       -1.84      3.30 o 
  -5  -5   7        1.21        3.24      2.64 o 
  -4  -5   7      126.73      135.93     11.90 o 
  -3  -5   7      154.01      154.32      8.50 o 
  -2  -5   7      430.70      420.54     10.71 o 
  -1  -5   7     1953.37     1890.53     41.30 o 
   0  -5   7      137.27      135.79      7.98 o 
   1  -5   7       43.12       60.43      6.23 o 
   2  -5   7      160.05      139.70     10.47 o 
   3  -5   7      168.31      156.33      6.24 o 
   4  -5   7      190.54      173.48      7.49 o 
   5  -5   7       62.06       61.12      5.24 o 
   6  -5   7      110.94      107.30      7.31 o 
   7  -5   7       10.48       12.47      7.05 o 
   8  -5   7        0.00       -1.22      3.79 o 
  -9  -4   7        2.74       -2.22      6.09 o 
  -8  -4   7       81.11       94.82     11.96 o 
  -7  -4   7        0.33       -1.18      3.65 o 
  -6  -4   7       36.55       49.16      4.64 o 
  -5  -4   7       34.17       39.03      3.88 o 
  -4  -4   7       63.91       64.34      5.00 o 
  -3  -4   7       40.29       43.41      2.56 o 
  -2  -4   7      174.26      134.81      3.66 o 
  -1  -4   7     1325.39     1286.12     25.07 o 
   0  -4   7      205.79      186.55      4.36 o 
   1  -4   7      305.38      318.26      6.47 o 
   2  -4   7       33.27       19.83      1.87 o 
   3  -4   7        1.87        0.61      1.19 o 
   4  -4   7      476.09      423.54     23.31 o 
   5  -4   7      125.88      106.78      6.06 o 
   6  -4   7        1.51        1.49      2.85 o 
   7  -4   7       17.68       18.75      4.41 o 
   8  -4   7        8.54        6.27      4.12 o 
   9  -4   7       28.41       25.83      8.08 o 
  -9  -3   7        4.76       12.60      6.01 o 
  -8  -3   7        8.64        7.69      4.38 o 
  -7  -3   7        0.02       -1.64      3.15 o 
  -6  -3   7      270.81      299.94      9.88 o 
  -5  -3   7       38.76       42.08      3.98 o 
  -4  -3   7       61.13       69.74      3.80 o 
  -3  -3   7      362.83      351.49      7.86 o 
  -2  -3   7       14.88       14.16      1.66 o 
  -1  -3   7     1115.21     1029.55     18.17 o 
   0  -3   7      131.03      109.28      3.50 o 
   1  -3   7      110.83      107.51      3.58 o 
   2  -3   7      108.90      120.12      3.39 o 
   3  -3   7        4.13        3.05      1.25 o 
   4  -3   7        8.20        7.69      4.37 o 
   5  -3   7      164.55      178.35      7.47 o 
   6  -3   7        3.62        0.55      2.67 o 
   7  -3   7       18.99       17.50      3.88 o 
   8  -3   7       26.20       25.31      7.13 o 
   9  -3   7      186.98      199.02     25.24 o 
  -9  -2   7        4.73        8.89      7.61 o 
  -8  -2   7       48.22       50.10      5.37 o 
  -7  -2   7      102.52      103.61      6.48 o 
  -6  -2   7       22.88       22.74      3.56 o 
  -5  -2   7       11.34        6.78      1.76 o 
  -4  -2   7       55.69       51.53      3.36 o 
  -3  -2   7       60.34       53.18      3.15 o 
  -2  -2   7      258.31      247.58      5.83 o 
  -1  -2   7        2.67        0.80      1.02 o 
   0  -2   7      980.67      945.09     14.12 o 
   1  -2   7       38.84       53.71      1.84 o 
   2  -2   7        3.91        3.01      1.01 o 
   3  -2   7        2.47        4.41      1.28 o 
   4  -2   7        6.62        9.68      2.27 o 
   5  -2   7      150.21      138.21      6.60 o 
   6  -2   7      184.83      166.08      7.84 o 
   7  -2   7      294.14      282.12     10.38 o 
   8  -2   7       48.12       37.61      6.16 o 
   9  -2   7      177.66      169.78     11.41 o 
  -9  -1   7        5.77        8.23      4.54 o 
  -8  -1   7       32.76       44.32      8.57 o 
  -7  -1   7        8.81       10.65      4.35 o 
  -6  -1   7       60.58       57.16      3.52 o 
  -5  -1   7        4.15       10.28      2.10 o 
  -4  -1   7      199.33      214.24      6.20 o 
  -3  -1   7      216.36      210.28      5.20 o 
  -2  -1   7     1544.19     1461.35     28.59 o 
  -1  -1   7      821.67      790.48     13.00 o 
   0  -1   7       83.98       87.97      2.47 o 
   1  -1   7      370.30      422.29      6.79 o 
   2  -1   7      778.18      750.47     11.58 o 
   3  -1   7      212.14      215.75      5.81 o 
   4  -1   7      210.00      198.96      7.89 o 
   5  -1   7      298.56      285.44      6.84 o 
   6  -1   7        0.16       -2.03      2.43 o 
   7  -1   7       61.76       59.50      5.48 o 
   8  -1   7        0.94       -0.19      3.42 o 
   9  -1   7       13.28       11.70      4.93 o 
  -9   0   7       45.66       37.94      9.26 o 
  -8   0   7       21.28       20.30      3.29 o 
  -7   0   7       97.51      103.62      4.88 o 
  -6   0   7       42.57       46.28      3.33 o 
  -5   0   7      226.86      234.40      6.31 o 
  -4   0   7      136.97      148.09      5.15 o 
  -3   0   7      331.25      328.69      7.01 o 
  -2   0   7      157.62      151.46      6.19 o 
  -1   0   7       14.12       11.21      1.15 o 
   0   0   7        1.88        1.43      0.72 o 
   1   0   7      528.12      527.20      8.66 o 
   2   0   7       69.49       67.78      2.74 o 
   3   0   7      275.78      309.59      6.58 o 
   4   0   7      546.32      554.72      9.81 o 
   5   0   7      367.18      396.24      8.70 o 
   6   0   7      200.86      195.25      6.03 o 
   7   0   7      485.61      478.29     13.96 o 
   8   0   7       20.54       14.60      4.07 o 
   9   0   7       50.59       53.39      6.97 o 
  -9   1   7        8.30        9.47      6.79 o 
  -8   1   7       84.40       99.10      6.91 o 
  -7   1   7       27.20       23.43      2.99 o 
  -6   1   7       10.70       13.63      2.40 o 
  -5   1   7      315.72      308.69      7.42 o 
  -4   1   7       96.08       86.10      3.81 o 
  -3   1   7      554.05      531.51      9.92 o 
  -2   1   7       63.17       64.30      3.01 o 
  -1   1   7      945.32      976.20     23.34 o 
   0   1   7      348.34      352.96      6.39 o 
   1   1   7     1114.68     1238.97     18.40 o 
   2   1   7        4.34        3.37      1.42 o 
   3   1   7      570.80      544.50     10.80 o 
   4   1   7      591.31      589.12     10.41 o 
   5   1   7       42.52       45.86      2.85 o 
   6   1   7       58.78       56.57      4.10 o 
   7   1   7        9.26        8.38      2.82 o 
   8   1   7       10.37       16.17      4.01 o 
   9   1   7        0.00        2.31      3.86 o 
  10   1   7        1.66       -2.88      4.18 o 
  -9   2   7       78.64       93.68      7.41 o 
  -8   2   7       61.80       74.66      7.07 o 
  -7   2   7       69.65       66.04      5.68 o 
  -6   2   7       63.36       65.38      3.72 o 
  -5   2   7      108.88       98.63      4.24 o 
  -4   2   7      106.01       89.32      5.40 o 
  -3   2   7      310.31      334.99      6.81 o 
  -2   2   7      498.90      492.44      9.08 o 
  -1   2   7        0.02        1.58      0.86 o 
   0   2   7     1692.90     1691.74     22.98 o 
   1   2   7        2.04        0.04      0.74 o 
   2   2   7       92.27       84.50      3.03 o 
   3   2   7       56.20       42.27      2.92 o 
   4   2   7        5.27       10.50      1.95 o 
   5   2   7       35.69       31.44      2.53 o 
   6   2   7      125.90      112.27      5.01 o 
   7   2   7       11.13        3.65      3.44 o 
   8   2   7        0.00       -0.99      2.68 o 
   9   2   7       11.87       11.37      4.28 o 
  10   2   7        1.06        0.99      5.95 o 
  -9   3   7        0.30       -2.66      5.14 o 
  -8   3   7        3.47        7.51      4.78 o 
  -7   3   7        0.89        2.69      3.18 o 
  -6   3   7       16.31       17.99      3.10 o 
  -5   3   7      410.17      396.78     10.09 o 
  -4   3   7       60.13       65.14      3.09 o 
  -3   3   7      428.91      415.66      7.79 o 
  -2   3   7      150.90      143.51      4.28 o 
  -1   3   7      395.22      408.34      9.12 o 
   0   3   7      247.45      235.10      5.49 o 
   1   3   7      133.45      119.17      3.20 o 
   2   3   7       83.53       66.91      2.55 o 
   3   3   7       71.66       71.65      3.25 o 
   4   3   7      279.01      255.08      6.58 o 
   5   3   7        0.55       -0.92      1.83 o 
   6   3   7      109.90      103.69      4.53 o 
   7   3   7       14.79        8.70      2.94 o 
   8   3   7      121.19      137.19      7.56 o 
   9   3   7        1.62        3.24      3.75 o 
  10   3   7       23.92       18.52      7.76 o 
  -8   4   7        0.42        3.36      3.75 o 
  -7   4   7       23.82       25.10      4.29 o 
  -6   4   7        3.32       -2.42      4.10 o 
  -5   4   7        4.23        8.08      2.83 o 
  -4   4   7       32.58       33.22      3.46 o 
  -3   4   7       75.96       88.76      4.55 o 
  -2   4   7       26.98       20.09      1.96 o 
  -1   4   7       76.55       63.33      2.83 o 
   0   4   7     1943.34     2018.13     34.62 o 
   1   4   7      362.52      386.19      9.76 o 
   2   4   7      380.46      375.03      6.51 o 
   3   4   7       31.98       42.68      2.83 o 
   4   4   7      256.05      225.57      5.55 o 
   5   4   7       54.51       52.75      3.21 o 
   6   4   7      283.20      259.52      8.05 o 
   7   4   7       47.05       55.11      4.93 o 
   8   4   7       25.14       32.75      4.73 o 
   9   4   7       79.21       94.59      7.50 o 
  10   4   7       48.46       53.67      9.13 o 
  -8   5   7       11.24       10.95      4.33 o 
  -7   5   7       18.30        9.75      3.96 o 
  -6   5   7        5.45        1.06      3.47 o 
  -5   5   7       48.39       43.76      4.66 o 
  -4   5   7       14.38       17.99      3.15 o 
  -3   5   7        0.11        0.89      1.81 o 
  -2   5   7      169.73      180.44      6.98 o 
  -1   5   7       64.44       64.12      4.11 o 
   0   5   7      108.33      129.78      4.83 o 
   1   5   7     1845.78     1882.72     29.83 o 
   2   5   7       57.64       61.55      2.81 o 
   3   5   7      307.82      293.79      5.84 o 
   4   5   7       41.69       33.06      2.48 o 
   5   5   7      251.07      251.28      6.95 o 
   6   5   7       17.54       22.67      3.19 o 
   7   5   7       14.29       20.17      5.51 o 
   8   5   7        0.67       -3.17      3.17 o 
   9   5   7        0.59       -2.35      4.19 o 
  -8   6   7       14.13       11.37      6.29 o 
  -7   6   7       24.25       28.64      6.36 o 
  -6   6   7       31.43       32.19      5.79 o 
  -5   6   7      297.71      278.97      9.85 o 
  -4   6   7        1.99        0.47      2.34 o 
  -3   6   7      780.40      794.82     16.88 o 
  -2   6   7      555.80      587.42     18.30 o 
  -1   6   7       39.03       34.52      4.53 o 
   0   6   7      192.97      218.70      7.99 o 
   1   6   7      118.24      130.30      5.33 o 
   2   6   7        6.55        3.29      1.48 o 
   3   6   7      185.77      179.97      5.85 o 
   4   6   7       11.49       16.23      2.28 o 
   5   6   7      427.98      417.60     10.45 o 
   6   6   7      230.32      232.88      7.73 o 
   7   6   7       14.47       15.50      4.51 o 
   8   6   7        0.45       -6.35      3.18 o 
   9   6   7        3.67        3.61      4.65 o 
  -7   7   7       85.64       81.67      9.30 o 
  -6   7   7        7.12        3.24      4.49 o 
  -5   7   7       39.57       22.19      6.10 o 
  -4   7   7        1.71        2.38      2.93 o 
  -3   7   7        1.14       -0.63      2.33 o 
  -2   7   7      180.95      208.47      8.03 o 
  -1   7   7       74.83       66.86      4.60 o 
   0   7   7      163.41      178.69      7.62 o 
   1   7   7        9.44       11.96      1.90 o 
   2   7   7      183.61      194.42      5.65 o 
   3   7   7      422.49      416.07     14.27 o 
   4   7   7      938.69      915.92     20.74 o 
   5   7   7        0.12        0.35      2.59 o 
   6   7   7       12.47       13.46      3.46 o 
   7   7   7       95.61       96.82      5.83 o 
   8   7   7       55.11       64.14      5.98 o 
   9   7   7        2.62        1.46      6.24 o 
  -7   8   7        8.31       15.81      5.72 o 
  -6   8   7       57.93       65.12     16.71 o 
  -5   8   7       10.51        6.89      4.26 o 
  -4   8   7        3.02        3.08      2.81 o 
  -3   8   7       16.84       15.20      3.55 o 
  -2   8   7      238.23      214.16      8.10 o 
  -1   8   7      837.45      934.70     21.45 o 
   0   8   7       60.18       75.46      8.68 o 
   1   8   7       28.30       32.84      3.66 o 
   2   8   7      172.93      144.17     20.10 o 
   3   8   7      188.08      192.46      6.58 o 
   4   8   7       11.04       11.41      3.14 o 
   5   8   7       30.89       28.08      3.70 o 
   6   8   7       29.94       26.59      5.21 o 
   7   8   7       32.17       36.29      4.78 o 
   8   8   7        0.67        2.16      4.57 o 
   9   8   7       31.14       35.87      8.06 o 
  -6   9   7       40.56       31.31      5.77 o 
  -5   9   7       51.18       50.65      5.47 o 
  -4   9   7       40.86       38.93      7.43 o 
  -3   9   7        0.63       -0.86      3.82 o 
  -2   9   7       98.81       92.15      8.26 o 
  -1   9   7       32.04       44.30      6.16 o 
   0   9   7      120.44      110.58      7.39 o 
   1   9   7       27.26       26.88      3.62 o 
   2   9   7       16.07       11.24      3.14 o 
   3   9   7        1.14        3.30      3.23 o 
   4   9   7      113.63      121.54      7.27 o 
   5   9   7        9.49        3.51      2.94 o 
   6   9   7        2.28       -2.63      3.67 o 
   7   9   7       42.94       46.07      5.45 o 
   8   9   7       73.11      100.52     11.54 o 
   9   9   7        1.98        3.46     10.31 o 
  -6  10   7        2.55       -6.03      8.95 o 
  -5  10   7        1.63       -0.57      6.48 o 
  -4  10   7      100.56      111.47     18.68 o 
  -3  10   7       58.53       53.17      7.37 o 
  -2  10   7       14.87       14.85      4.82 o 
  -1  10   7       60.19       61.85      7.19 o 
   0  10   7        1.56        1.10      2.89 o 
   1  10   7      741.25      688.29     17.11 o 
   2  10   7        7.53        2.37      2.95 o 
   3  10   7      808.91      671.11     18.20 o 
   4  10   7      206.36      196.75     11.24 o 
   5  10   7      116.72       99.46      8.36 o 
   6  10   7      109.35       94.86      6.94 o 
   7  10   7       68.46       81.04      7.64 o 
   8  10   7        5.99        3.90     10.19 o 
  -5  11   7       24.61       12.07      8.12 o 
  -4  11   7        6.40        8.67      7.08 o 
  -3  11   7      200.03      176.94     20.80 o 
  -2  11   7       18.91       31.18      6.30 o 
  -1  11   7       54.29       58.26      7.47 o 
   0  11   7      131.81      128.33     10.16 o 
   1  11   7       11.50       12.65      3.52 o 
   2  11   7       34.92       26.82      4.49 o 
   3  11   7        3.87        5.28      3.36 o 
   4  11   7       51.81       37.83      4.94 o 
   5  11   7       13.12       11.27      7.56 o 
   6  11   7        0.20        5.93      4.61 o 
   7  11   7        0.98        5.64      5.14 o 
   8  11   7        5.10        9.35      5.52 o 
  -4  12   7      284.88      281.88     22.14 o 
  -3  12   7      118.33      109.57     13.87 o 
  -2  12   7      201.90      208.39     16.29 o 
  -1  12   7       14.43       12.05      5.19 o 
   0  12   7        4.43       10.93      3.73 o 
   1  12   7       89.18       98.41      7.18 o 
   2  12   7       36.21       26.46      4.86 o 
   3  12   7       34.48       35.31      6.60 o 
   4  12   7       37.14       34.22      5.30 o 
   5  12   7       30.72       40.31      6.52 o 
   6  12   7       54.42       52.43      9.67 o 
   7  12   7       64.43       71.76     11.30 o 
  -3  13   7      216.54      211.06     19.32 o 
  -2  13   7       42.15       54.87     10.53 o 
  -1  13   7       52.89       42.46      6.42 o 
   0  13   7       34.35       34.53      5.32 o 
   1  13   7       63.60       76.82      6.67 o 
   2  13   7       31.15       27.01      5.17 o 
   3  13   7      381.17      358.65     13.35 o 
   4  13   7        0.45        4.47      3.61 o 
   5  13   7        0.36        5.91      4.74 o 
   6  13   7        2.67        5.37      6.41 o 
   7  13   7        4.29        6.90     11.19 o 
  -2  14   7        0.39        9.37      9.27 o 
  -1  14   7      195.52      214.90     11.71 o 
   0  14   7       13.15       16.81      4.89 o 
   1  14   7       28.42       29.75      5.20 o 
   2  14   7        2.97        5.13      4.08 o 
   3  14   7        2.44        4.47      4.20 o 
   4  14   7        0.05        4.85      4.07 o 
   5  14   7       17.10       36.14      6.80 o 
   6  14   7       44.57       53.06     18.22 o 
  -1  15   7        2.84       -3.33      4.79 o 
   0  15   7       46.63       57.60      6.91 o 
   1  15   7       11.24        6.53      4.96 o 
   2  15   7       35.07       29.94      7.43 o 
   3  15   7      445.77      416.90     15.59 o 
   4  15   7       15.40       20.23      5.22 o 
  -3 -15   8       10.69       22.44      7.63 o 
  -2 -15   8      239.72      231.63     19.70 o 
  -1 -15   8      287.09      369.96     36.46 o 
   0 -15   8      473.40      443.49     36.07 o 
  -5 -14   8        0.17        6.39      8.74 o 
  -4 -14   8       18.06       10.95     14.01 o 
  -3 -14   8      161.66      182.72     24.22 o 
  -2 -14   8       12.76       20.86      6.54 o 
  -1 -14   8        5.25       15.23      6.85 o 
   0 -14   8       46.00       38.28     13.76 o 
   1 -14   8       15.75       18.39     12.29 o 
   2 -14   8       38.44       64.41     16.13 o 
  -6 -13   8      198.86      194.03     32.13 o 
  -5 -13   8        1.17       -1.25     10.35 o 
  -4 -13   8        0.10        0.74      5.48 o 
  -3 -13   8       65.12       57.24      8.99 o 
  -2 -13   8       34.45       32.17      7.27 o 
  -1 -13   8       33.14       19.44      7.38 o 
   0 -13   8        1.17       -4.23      8.27 o 
   1 -13   8       69.55       93.52     18.76 o 
   2 -13   8       30.16       17.91     11.73 o 
   3 -13   8       47.12       55.95     14.89 o 
   4 -13   8        0.37      -17.08      8.54 o 
  -6 -12   8       54.33       62.91     12.51 o 
  -5 -12   8        6.87       13.38      8.88 o 
  -4 -12   8       14.34       17.10      6.20 o 
  -3 -12   8      208.57      206.93     15.23 o 
  -2 -12   8        1.44        2.89      4.85 o 
  -1 -12   8      151.62      148.29     11.99 o 
   0 -12   8        7.18        3.59      8.46 o 
   1 -12   8       17.23        7.04      9.27 o 
   2 -12   8       17.40       22.94     11.16 o 
   3 -12   8       23.94       33.51     12.45 o 
   4 -12   8       25.92       13.13     11.50 o 
   5 -12   8        3.84       10.97     10.93 o 
  -7 -11   8        0.01       -1.63      6.00 o 
  -6 -11   8        2.10        0.73      5.73 o 
  -5 -11   8        8.61       14.12      6.17 o 
  -4 -11   8       14.28       26.38      6.65 o 
  -3 -11   8        4.23        2.62      4.73 o 
  -2 -11   8        0.50        2.70      4.38 o 
  -1 -11   8        0.91        1.14      3.80 o 
   0 -11   8      118.39      122.78     21.67 o 
   1 -11   8        0.35        2.70      7.49 o 
   2 -11   8        0.75        2.65      7.68 o 
   3 -11   8       30.71       20.93     11.18 o 
   4 -11   8        0.08       27.70     11.21 o 
   5 -11   8        3.64        5.06      7.09 o 
  -8 -10   8       64.64       88.98     18.01 o 
  -7 -10   8       18.18       12.34      6.78 o 
  -6 -10   8       22.93       26.59     10.85 o 
  -5 -10   8        0.73        4.98      5.21 o 
  -4 -10   8       61.85       60.60      8.38 o 
  -3 -10   8       71.19       39.69      6.95 o 
  -2 -10   8       52.13       36.63      6.59 o 
  -1 -10   8        1.44        2.77      5.66 o 
   0 -10   8      263.33      179.46     10.99 o 
   1 -10   8       92.12       89.68     15.68 o 
   2 -10   8      397.83      299.58     25.26 o 
   3 -10   8        1.42        1.29      4.72 o 
   4 -10   8       92.72       72.30     10.22 o 
   5 -10   8        4.60       21.20      7.47 o 
   6 -10   8        1.24        3.47      6.42 o 
  -8  -9   8      176.58      209.48     12.23 o 
  -7  -9   8       58.41       55.36      9.38 o 
  -6  -9   8      196.53      178.86     14.65 o 
  -5  -9   8      107.97       92.89     10.19 o 
  -4  -9   8      271.68      205.18     13.81 o 
  -3  -9   8       43.40       31.00     12.94 o 
  -2  -9   8      411.95      295.90     15.05 o 
  -1  -9   8      176.21      171.97     11.79 o 
   0  -9   8      266.50      194.99     19.76 o 
   1  -9   8      443.29      359.89     26.20 o 
   2  -9   8       23.75       22.84     21.82 o 
   3  -9   8       38.90       40.84      7.54 o 
   4  -9   8       24.02       20.76      6.70 o 
   5  -9   8        0.00       -0.87      5.39 o 
   6  -9   8       47.25       61.28     10.24 o 
   7  -9   8       24.16       15.72     11.13 o 
  -8  -8   8      295.64      336.30     17.41 o 
  -7  -8   8        9.11       13.51      3.59 o 
  -6  -8   8      118.01      110.59      6.59 o 
  -5  -8   8       30.73       19.43      6.10 o 
  -4  -8   8      186.77      176.07     13.05 o 
  -3  -8   8        0.84        2.63      4.16 o 
  -2  -8   8      298.47      265.21     13.87 o 
  -1  -8   8        2.24        1.10      5.40 o 
   0  -8   8       42.92       32.65      5.76 o 
   1  -8   8      149.57      123.77      7.50 o 
   2  -8   8      117.13      116.36     10.70 o 
   3  -8   8       52.65       58.43      8.06 o 
   4  -8   8        1.32        1.70      4.28 o 
   5  -8   8        0.07       -5.06      4.18 o 
   6  -8   8        3.09        7.40      5.65 o 
   7  -8   8      122.66      136.46     14.25 o 
  -8  -7   8       26.00       37.85      6.31 o 
  -7  -7   8        5.05        5.95      4.41 o 
  -6  -7   8       44.34       44.46      4.41 o 
  -5  -7   8      198.83      209.28      9.24 o 
  -4  -7   8       79.33       78.30      8.98 o 
  -3  -7   8      110.71       88.00      8.74 o 
  -2  -7   8        1.79        6.47      3.86 o 
  -1  -7   8       98.64       83.98     12.68 o 
   0  -7   8      123.29      110.54     16.15 o 
   1  -7   8        1.13        2.29      2.28 o 
   2  -7   8      420.17      414.31     18.09 o 
   3  -7   8      114.59      108.24     20.57 o 
   4  -7   8       59.04       63.23      7.93 o 
   5  -7   8       74.50       77.46      9.50 o 
   6  -7   8        0.02        8.21      5.69 o 
   7  -7   8       80.86       93.89     11.78 o 
   8  -7   8       14.11        4.99      6.93 o 
  -9  -6   8        0.08       -1.41      5.01 o 
  -8  -6   8       29.56       27.19      5.89 o 
  -7  -6   8        0.01       -0.22      4.03 o 
  -6  -6   8      152.30      147.56      8.77 o 
  -5  -6   8       76.12       68.22      4.99 o 
  -4  -6   8        1.02       -1.71      1.99 o 
  -3  -6   8        9.36        4.89      7.00 o 
  -2  -6   8       69.81       57.02      8.95 o 
  -1  -6   8       27.60       31.99      6.62 o 
   0  -6   8      112.55      115.72      6.69 o 
   1  -6   8      618.39      664.55     29.35 o 
   2  -6   8       10.28        7.86      4.18 o 
   3  -6   8       18.85       15.67      4.97 o 
   4  -6   8      108.15      125.67     10.58 o 
   5  -6   8      258.54      246.30     11.43 o 
   6  -6   8        1.58        6.88      3.60 o 
   7  -6   8       20.50       16.95      4.28 o 
   8  -6   8        0.01        2.40      4.15 o 
  -9  -5   8        8.66        3.15      6.78 o 
  -8  -5   8        1.13        0.86      4.56 o 
  -7  -5   8        0.35        4.31      4.11 o 
  -6  -5   8      134.20      120.38      7.89 o 
  -5  -5   8        4.96        4.95      3.34 o 
  -4  -5   8       46.20       44.21      4.59 o 
  -3  -5   8       15.49       15.38      2.54 o 
  -2  -5   8       84.45       84.90      5.69 o 
  -1  -5   8       75.67       56.49      7.97 o 
   0  -5   8        0.99        1.68      1.81 o 
   1  -5   8      737.37      793.80     24.34 o 
   2  -5   8       29.54       35.22      3.32 o 
   3  -5   8       18.89       14.69      2.46 o 
   4  -5   8       18.82       21.27      3.44 o 
   5  -5   8      125.65      124.59      8.08 o 
   6  -5   8       46.80       43.99      5.10 o 
   7  -5   8       58.15       58.00      6.34 o 
   8  -5   8        1.55        1.13      4.88 o 
  -9  -4   8        0.04       -4.43      4.69 o 
  -8  -4   8       12.88       19.51      5.19 o 
  -7  -4   8      244.74      248.12     11.44 o 
  -6  -4   8       42.34       52.11      5.62 o 
  -5  -4   8      260.65      294.66     14.89 o 
  -4  -4   8        0.03       -0.35      3.51 o 
  -3  -4   8      235.40      212.16     12.60 o 
  -2  -4   8        7.86       13.83      1.74 o 
  -1  -4   8        0.18       -0.57      1.66 o 
   0  -4   8      859.44      858.76     17.50 o 
   1  -4   8      619.16      607.91     10.11 o 
   2  -4   8       10.97       11.87      1.27 o 
   3  -4   8      505.81      466.12     12.77 o 
   4  -4   8      468.56      452.85     22.49 o 
   5  -4   8      407.58      394.27     14.44 o 
   6  -4   8        9.80        9.56      3.12 o 
   7  -4   8        0.20        1.78      3.44 o 
   8  -4   8       12.51       12.68      4.63 o 
   9  -4   8        1.90        4.68     11.45 o 
  -9  -3   8      119.35      140.66      9.63 o 
  -8  -3   8       52.25       55.04      6.42 o 
  -7  -3   8      190.17      197.13     13.25 o 
  -6  -3   8      263.82      258.09     10.75 o 
  -5  -3   8        6.38        2.84      2.68 o 
  -4  -3   8      161.09      169.49      6.53 o 
  -3  -3   8      288.19      258.34      7.69 o 
  -2  -3   8      158.95      160.90      6.33 o 
  -1  -3   8      189.95      164.24      4.61 o 
   0  -3   8      499.53      486.70      9.63 o 
   1  -3   8        0.36       -1.27      0.80 o 
   2  -3   8       21.32       21.41      2.06 o 
   3  -3   8        0.94       -0.70      1.53 o 
   4  -3   8       10.84       11.54      3.65 o 
   5  -3   8       42.10       42.34      4.11 o 
   6  -3   8        6.08       -0.61      2.62 o 
   7  -3   8        1.38       -2.94      3.00 o 
   8  -3   8        6.14        1.17      3.91 o 
   9  -3   8       18.73       18.32      7.44 o 
  -9  -2   8        0.14        0.98      7.71 o 
  -8  -2   8        0.41       -2.30      4.02 o 
  -7  -2   8      144.43      168.09      8.03 o 
  -6  -2   8      360.75      369.71     14.64 o 
  -5  -2   8       22.03       20.53      2.85 o 
  -4  -2   8       21.48       18.93      2.52 o 
  -3  -2   8     1008.96      967.29     20.31 o 
  -2  -2   8       67.46       69.45      3.36 o 
  -1  -2   8       81.49       81.03      3.47 o 
   0  -2   8      137.82      121.93      3.52 o 
   1  -2   8      192.65      227.86      4.61 o 
   2  -2   8       90.89      105.00      4.18 o 
   3  -2   8        2.59        4.45      2.51 o 
   4  -2   8      336.09      328.11      9.52 o 
   5  -2   8       47.27       42.71      4.83 o 
   6  -2   8        1.77        4.09      2.87 o 
   7  -2   8       41.66       42.65      4.92 o 
   8  -2   8        0.14       -2.53      3.30 o 
   9  -2   8        1.92       -2.13      4.53 o 
  -9  -1   8       13.14       17.75      6.17 o 
  -8  -1   8       18.62       25.08      4.49 o 
  -7  -1   8        1.36       -1.25      3.17 o 
  -6  -1   8        0.04       -0.61      1.92 o 
  -5  -1   8        0.00        0.61      2.34 o 
  -4  -1   8       89.65       95.13      4.18 o 
  -3  -1   8       61.44       57.71      2.69 o 
  -2  -1   8       92.70      119.38      3.72 o 
  -1  -1   8      147.86      163.99      4.64 o 
   0  -1   8      328.69      323.87      6.28 o 
   1  -1   8     1300.29     1403.78     18.24 o 
   2  -1   8       51.45       57.38      2.26 o 
   3  -1   8     3166.05     3277.61     50.96 o 
   4  -1   8       91.95       82.01      4.86 o 
   5  -1   8      572.46      579.68     13.26 o 
   6  -1   8       11.81        8.83      3.11 o 
   7  -1   8      199.62      186.20      8.88 o 
   8  -1   8        4.89        4.36      3.68 o 
   9  -1   8       67.10       62.26      6.66 o 
  -9   0   8       20.25       21.70     11.48 o 
  -8   0   8       83.40       94.41      7.31 o 
  -7   0   8       63.11       65.57      5.11 o 
  -6   0   8       38.73       38.18      3.16 o 
  -5   0   8      184.57      187.58      5.70 o 
  -4   0   8      254.87      263.16      7.21 o 
  -3   0   8      585.10      579.80     11.98 o 
  -2   0   8     2987.51     2938.75     55.49 o 
  -1   0   8     6585.71     6673.83     92.03 o 
   0   0   8      682.85      585.63      8.70 o 
   1   0   8     5762.96     6311.14     81.57 o 
   2   0   8       63.92       69.40      2.90 o 
   3   0   8     1124.82     1229.85     20.30 o 
   4   0   8       12.05       19.16      2.10 o 
   5   0   8      251.13      250.04      6.63 o 
   6   0   8       30.54       34.79      3.14 o 
   7   0   8        1.93       -1.30      3.48 o 
   8   0   8       16.82       16.32      4.26 o 
   9   0   8        0.71       -5.64      3.70 o 
  -9   1   8      117.04      147.44     15.12 o 
  -8   1   8       17.48       12.38      3.87 o 
  -7   1   8      177.35      191.01      7.59 o 
  -6   1   8      431.70      437.81      9.85 o 
  -5   1   8      309.12      316.24      7.61 o 
  -4   1   8      161.93      156.50      5.21 o 
  -3   1   8     1297.32     1356.61     20.69 o 
  -2   1   8       68.09       63.15      2.76 o 
  -1   1   8     1893.41     1958.55     30.36 o 
   0   1   8      614.10      624.02      9.45 o 
   1   1   8      412.71      419.09      8.01 o 
   2   1   8      885.95      907.13     15.33 o 
   3   1   8       25.44       25.00      2.08 o 
   4   1   8       11.98       15.63      2.00 o 
   5   1   8       27.01       21.33      2.36 o 
   6   1   8        1.85        3.20      2.25 o 
   7   1   8       25.91       18.35      5.89 o 
   8   1   8       28.40       33.63      4.95 o 
   9   1   8       26.15       27.99      5.26 o 
  -9   2   8       32.66       45.39      8.39 o 
  -8   2   8        5.55        8.36      3.85 o 
  -7   2   8       54.92       55.56      4.77 o 
  -6   2   8       47.76       46.14      3.36 o 
  -5   2   8      283.15      275.32      7.04 o 
  -4   2   8       27.37       28.72      2.56 o 
  -3   2   8       43.57       44.94      2.74 o 
  -2   2   8      562.69      553.96     10.99 o 
  -1   2   8       20.27       18.10      1.56 o 
   0   2   8       31.12       24.09      1.66 o 
   1   2   8       65.42       60.94      3.10 o 
   2   2   8      114.37      126.32      4.98 o 
   3   2   8      367.51      339.44      8.27 o 
   4   2   8      515.71      483.00     10.12 o 
   5   2   8       16.07       16.90      2.32 o 
   6   2   8      104.11       94.69      5.36 o 
   7   2   8       17.16       13.18      3.17 o 
   8   2   8        0.53       -5.24      2.62 o 
   9   2   8       13.14        7.93      4.38 o 
  -8   3   8        0.62       -0.34      3.58 o 
  -7   3   8       16.21       13.32      3.81 o 
  -6   3   8        6.85        9.68      2.81 o 
  -5   3   8       22.12       19.21      2.80 o 
  -4   3   8       30.62       31.13      3.88 o 
  -3   3   8       39.50       36.92      2.23 o 
  -2   3   8        0.26        1.81      1.10 o 
  -1   3   8       63.03       68.13      3.19 o 
   0   3   8      248.57      265.94      5.17 o 
   1   3   8     1368.83     1384.89     19.32 o 
   2   3   8      562.50      535.21      9.17 o 
   3   3   8      173.47      150.36      4.72 o 
   4   3   8        0.87        1.71      1.61 o 
   5   3   8      267.53      272.60      7.42 o 
   6   3   8       72.72       76.66      4.03 o 
   7   3   8       17.66       27.41      3.61 o 
   8   3   8       11.61       10.72      3.68 o 
   9   3   8       47.21       65.76      8.11 o 
  -8   4   8        5.09        4.07      3.93 o 
  -7   4   8       30.35       41.25      5.60 o 
  -6   4   8       25.79       25.52      4.74 o 
  -5   4   8      180.38      160.50      6.72 o 
  -4   4   8        8.95        5.61      2.07 o 
  -3   4   8        2.80        2.48      1.65 o 
  -2   4   8      277.78      284.64      6.76 o 
  -1   4   8       59.30       66.78      3.02 o 
   0   4   8       36.57       43.16      2.48 o 
   1   4   8     1058.72     1018.45     15.98 o 
   2   4   8       41.92       45.97      2.44 o 
   3   4   8       88.52       97.41      4.02 o 
   4   4   8      337.34      320.88      7.09 o 
   5   4   8       58.11       51.14      3.25 o 
   6   4   8      211.21      225.95      6.99 o 
   7   4   8       11.16        8.92      3.40 o 
   8   4   8        0.05        1.68      3.47 o 
   9   4   8       17.02       14.49      4.50 o 
  -8   5   8        0.75       -2.01      4.09 o 
  -7   5   8       16.64       12.97      3.89 o 
  -6   5   8       16.55       10.57      3.52 o 
  -5   5   8        8.88        7.08      2.60 o 
  -4   5   8       35.68       27.37      2.94 o 
  -3   5   8        9.13       12.77      2.83 o 
  -2   5   8        4.57        5.13      1.72 o 
  -1   5   8      353.66      351.93      8.65 o 
   0   5   8      207.54      204.42      5.53 o 
   1   5   8      187.86      173.29      5.72 o 
   2   5   8      126.92      143.85      4.28 o 
   3   5   8       39.18       44.77      2.58 o 
   4   5   8      532.75      468.26      9.18 o 
   5   5   8      176.60      160.58      5.86 o 
   6   5   8      153.59      158.24      6.65 o 
   7   5   8       21.02       17.70      3.47 o 
   8   5   8        8.09        9.43      3.78 o 
   9   5   8      115.00      122.25     17.26 o 
  -7   6   8        0.55       -3.28      4.88 o 
  -6   6   8       11.37       15.28      4.32 o 
  -5   6   8      130.93      117.97      7.24 o 
  -4   6   8       83.15       83.66      5.96 o 
  -3   6   8      247.29      235.23      8.78 o 
  -2   6   8        0.30        1.57      2.95 o 
  -1   6   8      522.52      494.79     12.90 o 
   0   6   8      427.97      473.07     13.88 o 
   1   6   8      221.02      217.21      7.13 o 
   2   6   8      383.42      395.99      9.50 o 
   3   6   8       21.25       19.29      2.47 o 
   4   6   8      483.26      444.76     10.65 o 
   5   6   8      112.50      116.87      5.11 o 
   6   6   8      163.11      162.97      6.94 o 
   7   6   8      161.72      164.88      7.45 o 
   8   6   8        1.06       -3.59      3.43 o 
   9   6   8        0.16        0.21      4.66 o 
  -7   7   8       24.04       17.24      4.58 o 
  -6   7   8       70.73       61.94      7.06 o 
  -5   7   8       17.59       15.66      4.32 o 
  -4   7   8       94.37       89.11      7.95 o 
  -3   7   8      161.98      180.64      9.74 o 
  -2   7   8      126.80      107.48      6.26 o 
  -1   7   8        0.06       -1.72      1.98 o 
   0   7   8        1.80        2.58      1.76 o 
   1   7   8      137.85      140.65      6.23 o 
   2   7   8      108.77      100.92      6.02 o 
   3   7   8        5.68        4.77      2.05 o 
   4   7   8        9.81        5.09      2.22 o 
   5   7   8      223.31      228.26      8.65 o 
   6   7   8        1.76       -1.05      3.03 o 
   7   7   8       50.69       52.48      7.53 o 
   8   7   8        5.90        4.38      4.86 o 
   9   7   8        1.35      -11.57      5.78 o 
  -7   8   8       78.66       78.95      8.71 o 
  -6   8   8       21.87       22.76     11.15 o 
  -5   8   8       14.34       14.91      7.95 o 
  -4   8   8       15.24       13.33      3.61 o 
  -3   8   8      116.00      115.53      6.58 o 
  -2   8   8       21.29       19.40      3.16 o 
  -1   8   8      198.79      218.69      8.05 o 
   0   8   8       67.11       73.25      4.38 o 
   1   8   8      143.58      141.96      6.17 o 
   2   8   8       70.37       77.90      3.78 o 
   3   8   8       36.18       35.71      2.83 o 
   4   8   8       70.66       58.80      4.60 o 
   5   8   8       25.23       22.32      3.93 o 
   6   8   8       51.89       55.26      8.89 o 
   7   8   8        2.32        5.16      3.76 o 
   8   8   8        0.22       -2.12      8.98 o 
   9   8   8      103.30       97.71     11.02 o 
  -6   9   8       33.81       36.45      5.72 o 
  -5   9   8       23.19       21.92      4.58 o 
  -4   9   8       22.49       11.90      8.34 o 
  -3   9   8        0.09        5.48      2.66 o 
  -2   9   8       78.65       68.82      8.28 o 
  -1   9   8       59.13       51.84      6.47 o 
   0   9   8      273.48      274.64      9.66 o 
   1   9   8       42.30       19.68      3.57 o 
   2   9   8      540.25      458.10     13.90 o 
   3   9   8       32.74       16.66      4.85 o 
   4   9   8       82.01       76.08      4.74 o 
   5   9   8      268.61      223.62      8.90 o 
   6   9   8       37.42       44.24      5.04 o 
   7   9   8       13.91        5.18      3.89 o 
   8   9   8       46.33       51.93      8.18 o 
   9   9   8        3.18       -5.52      6.52 o 
  -6  10   8       10.50       15.24      8.45 o 
  -5  10   8      168.65      165.26     16.57 o 
  -4  10   8        1.20       -1.80     11.17 o 
  -3  10   8      328.74      345.25     15.87 o 
  -2  10   8       39.89       44.25      6.95 o 
  -1  10   8      278.45      271.32     13.73 o 
   0  10   8        1.50       -1.39      2.57 o 
   1  10   8      207.47      165.51      8.47 o 
   2  10   8       13.03        8.29      3.36 o 
   3  10   8       25.85       17.14      3.99 o 
   4  10   8        3.99        4.41      3.19 o 
   5  10   8        0.96        2.61      4.00 o 
   6  10   8        2.28        2.37      3.52 o 
   7  10   8        0.06        3.04      4.68 o 
   8  10   8        0.65       -0.80      5.07 o 
  -5  11   8       53.91       53.14     11.01 o 
  -4  11   8        2.17       13.92      7.68 o 
  -3  11   8       31.42       46.84     10.10 o 
  -2  11   8        1.60        3.41      4.91 o 
  -1  11   8       24.15       22.25      5.65 o 
   0  11   8       45.21       54.12      5.55 o 
   1  11   8       29.47       31.54      4.93 o 
   2  11   8       53.73       40.92      5.31 o 
   3  11   8        0.02       -2.56      2.95 o 
   4  11   8       10.77       14.83      3.94 o 
   5  11   8        7.37        8.38      4.32 o 
   6  11   8       28.06       27.58      6.19 o 
   7  11   8        0.54        3.76      4.95 o 
   8  11   8        4.78       18.42     15.51 o 
  -4  12   8        0.05       -0.86      6.69 o 
  -3  12   8        0.15        0.96      6.78 o 
  -2  12   8       15.31        7.09      5.54 o 
  -1  12   8       35.44       37.83      6.93 o 
   0  12   8       27.43       26.48      4.91 o 
   1  12   8       19.38       14.59      3.89 o 
   2  12   8       64.77       56.30      6.11 o 
   3  12   8       13.78       16.95      4.14 o 
   4  12   8       69.39       65.21      7.39 o 
   5  12   8      116.92      120.82     13.28 o 
   6  12   8        1.20        7.16      5.10 o 
   7  12   8        0.78        3.71      6.84 o 
  -3  13   8        0.01        2.16      7.52 o 
  -2  13   8       84.57       71.30     15.90 o 
  -1  13   8       15.55       15.16      5.00 o 
   0  13   8        1.35        1.22      3.70 o 
   1  13   8       20.54       25.42      4.73 o 
   2  13   8       79.15       78.26      7.35 o 
   3  13   8       49.35       40.88      5.71 o 
   4  13   8       97.08       93.49      7.77 o 
   5  13   8       24.22       14.37      7.76 o 
   6  13   8        3.97        7.05      8.48 o 
  -2  14   8       86.44       75.52     12.78 o 
  -1  14   8       27.15       21.44      5.24 o 
   0  14   8      160.47      159.27      9.92 o 
   1  14   8       50.82       71.73      6.79 o 
   2  14   8       39.13       33.62      5.84 o 
   3  14   8       11.89        6.55      4.34 o 
   4  14   8       33.37       56.72      6.56 o 
   5  14   8      129.00      155.32     14.20 o 
   0  15   8      171.72      185.99     11.43 o 
   1  15   8       99.85      146.76     10.94 o 
   2  15   8      220.14      219.56     12.78 o 
   3  15   8      187.18      211.82     17.11 o 
   4  15   8      143.00      145.87     10.16 o 
  -2 -15   9       90.24       77.78     12.55 o 
  -1 -15   9       87.60      121.82     21.75 o 
  -4 -14   9        4.30       12.69     17.30 o 
  -3 -14   9      449.86      507.51     30.03 o 
  -2 -14   9       31.76       30.01      7.45 o 
  -1 -14   9      108.92      104.90     13.47 o 
   0 -14   9      242.56      278.80     30.73 o 
   1 -14   9        8.83        4.56     11.29 o 
   2 -14   9        0.57        4.39     11.58 o 
  -5 -13   9       73.96       93.57     11.79 o 
  -4 -13   9        0.94        5.93      6.20 o 
  -3 -13   9       40.71       47.26      8.60 o 
  -2 -13   9       43.15       45.43     16.42 o 
  -1 -13   9      135.21      137.93     31.22 o 
   0 -13   9       64.70       91.75     18.19 o 
   1 -13   9      163.53      181.65     25.21 o 
   2 -13   9       41.12       82.46     17.83 o 
   3 -13   9       37.98       39.98     13.84 o 
  -6 -12   9       46.10       47.49     13.33 o 
  -5 -12   9       90.91       69.88     12.89 o 
  -4 -12   9       32.76       34.54      7.49 o 
  -3 -12   9      113.24      113.03     16.69 o 
  -2 -12   9        9.66        5.52      5.34 o 
  -1 -12   9       48.96       41.71      7.32 o 
   0 -12   9        9.67        3.81      9.46 o 
   1 -12   9        8.64       18.66     10.31 o 
   2 -12   9       79.76       90.86     18.50 o 
   3 -12   9       28.37       33.69     13.19 o 
   4 -12   9       37.69       21.19     12.64 o 
  -7 -11   9       14.32       10.62      7.42 o 
  -6 -11   9        1.08        5.80      6.01 o 
  -5 -11   9       44.24       45.26     10.37 o 
  -4 -11   9        4.65       10.68      5.78 o 
  -3 -11   9       10.36        5.78      5.19 o 
  -2 -11   9       43.71       24.88      6.36 o 
  -1 -11   9      171.93      171.72     12.51 o 
   0 -11   9       15.05       -2.52     11.19 o 
   1 -11   9      124.96      125.16     18.78 o 
   2 -11   9        6.70       10.52      9.96 o 
   3 -11   9       16.48       17.04     11.02 o 
   4 -11   9      124.54      183.41     23.38 o 
   5 -11   9       35.89       23.85     11.66 o 
  -7 -10   9        5.65        5.87      6.95 o 
  -6 -10   9       22.97       20.44      7.30 o 
  -5 -10   9       23.08       18.16     11.70 o 
  -4 -10   9       86.81       66.17      9.02 o 
  -3 -10   9      102.01       98.46     13.14 o 
  -2 -10   9       29.87       10.67      5.09 o 
  -1 -10   9       32.77       21.76      5.49 o 
   0 -10   9        0.01        1.47      3.44 o 
   1 -10   9      111.25      110.83     17.20 o 
   2 -10   9        4.47        1.14      8.03 o 
   3 -10   9      224.93      227.58     25.15 o 
   4 -10   9       75.95       69.16     14.76 o 
   5 -10   9      105.74      105.24     18.24 o 
   6 -10   9       11.92       15.00      7.41 o 
  -8  -9   9        0.45        4.05      6.93 o 
  -7  -9   9        2.42        2.99      7.69 o 
  -6  -9   9       46.68       48.00     18.35 o 
  -5  -9   9        4.07       -2.14      4.80 o 
  -4  -9   9        3.71        7.03      4.92 o 
  -3  -9   9      359.10      317.77     22.96 o 
  -2  -9   9      302.10      270.79     14.57 o 
  -1  -9   9        4.87        1.92      4.06 o 
   0  -9   9      429.72      300.47     29.06 o 
   1  -9   9       72.54       63.73     13.02 o 
   2  -9   9      338.51      319.43     25.86 o 
   3  -9   9        7.79        4.74      8.09 o 
   4  -9   9      311.84      299.34     17.08 o 
   5  -9   9        4.54       -4.79      5.25 o 
   6  -9   9      138.67      141.92     17.97 o 
  -8  -8   9        3.01       -0.09      3.91 o 
  -7  -8   9        3.09        7.27      5.46 o 
  -6  -8   9       84.09       89.20      7.46 o 
  -5  -8   9        2.73        3.60      5.09 o 
  -4  -8   9      149.27      112.55     10.73 o 
  -3  -8   9      182.34      179.10     12.88 o 
  -2  -8   9      164.63      132.93     10.65 o 
  -1  -8   9        0.85        3.38      3.90 o 
   0  -8   9        4.43        6.92     11.66 o 
   1  -8   9      298.66      321.46     24.51 o 
   2  -8   9       35.99       28.48      9.46 o 
   3  -8   9      151.49      179.32     13.80 o 
   4  -8   9        0.60       -0.46      4.38 o 
   5  -8   9        0.99        7.02      5.31 o 
   6  -8   9       17.24       29.08      7.49 o 
   7  -8   9       62.54       42.81      9.16 o 
  -8  -7   9        7.62        9.05      5.24 o 
  -7  -7   9        7.48       10.74      3.80 o 
  -6  -7   9        1.12        1.02      2.95 o 
  -5  -7   9       41.91       36.23      7.07 o 
  -4  -7   9      373.21      388.01     18.14 o 
  -3  -7   9       16.87       18.43      5.23 o 
  -2  -7   9      685.84      663.42     28.12 o 
  -1  -7   9      369.26      376.94     16.48 o 
   0  -7   9       18.52        3.86     10.02 o 
   1  -7   9      243.60      212.71     10.09 o 
   2  -7   9       24.02       18.86      6.07 o 
   3  -7   9      319.64      322.08     20.87 o 
   4  -7   9       18.56       16.40      5.28 o 
   5  -7   9       92.72       94.61     10.25 o 
   6  -7   9       89.18       74.06      9.76 o 
   7  -7   9       13.70       25.95      7.60 o 
  -8  -6   9       13.37        1.33      4.84 o 
  -7  -6   9        0.24       -0.55      4.22 o 
  -6  -6   9      146.20      153.43      9.18 o 
  -5  -6   9        6.75        4.78      2.85 o 
  -4  -6   9       20.12       19.34      3.95 o 
  -3  -6   9      202.73      201.22      7.84 o 
  -2  -6   9      121.54      103.91     11.97 o 
  -1  -6   9      462.39      409.49     22.25 o 
   0  -6   9       37.35       28.17      6.77 o 
   1  -6   9       52.23       56.92      7.72 o 
   2  -6   9      248.39      237.51     15.51 o 
   3  -6   9      487.79      468.58     19.10 o 
   4  -6   9      367.33      406.48     18.16 o 
   5  -6   9      453.89      426.09     13.57 o 
   6  -6   9      954.06      912.93     40.95 o 
   7  -6   9       22.86       25.20      4.67 o 
   8  -6   9      171.47      192.30     10.59 o 
  -9  -5   9        0.02        0.01      4.99 o 
  -8  -5   9        3.21        3.13      4.78 o 
  -7  -5   9      122.41      155.82      9.77 o 
  -6  -5   9       88.33       90.44      7.17 o 
  -5  -5   9       65.27       63.23      6.04 o 
  -4  -5   9      134.81      152.68      8.88 o 
  -3  -5   9      351.40      321.49      9.03 o 
  -2  -5   9      926.44      844.61     33.95 o 
  -1  -5   9       27.20       36.72      3.15 o 
   0  -5   9        0.19       -5.60      5.19 o 
   1  -5   9       67.29       64.66      8.46 o 
   2  -5   9      720.30      682.05     14.66 o 
   3  -5   9      316.65      301.83      8.83 o 
   4  -5   9      423.04      361.48     17.56 o 
   5  -5   9       43.98       48.05      4.53 o 
   6  -5   9        0.09       -3.36      4.17 o 
   7  -5   9        0.64       -1.45      3.50 o 
   8  -5   9       19.63       25.08      5.49 o 
  -9  -4   9       11.18        5.52      6.50 o 
  -8  -4   9       52.62       50.86      6.73 o 
  -7  -4   9       56.58       49.68      6.23 o 
  -6  -4   9      487.58      493.44     18.36 o 
  -5  -4   9        1.37        0.63      3.40 o 
  -4  -4   9       31.27       22.57      4.16 o 
  -3  -4   9      272.93      276.43     13.48 o 
  -2  -4   9       86.51       94.63      4.55 o 
  -1  -4   9     1989.39     1986.62     33.82 o 
   0  -4   9      150.46      168.64      4.16 o 
   1  -4   9        4.32        7.27      1.12 o 
   2  -4   9       11.59       15.00      2.10 o 
   3  -4   9       11.42        7.35      2.18 o 
   4  -4   9      387.07      338.71     12.91 o 
   5  -4   9        2.45       -0.41      4.76 o 
   6  -4   9        3.04        4.19      3.01 o 
   7  -4   9       60.86       64.21      6.49 o 
   8  -4   9       36.10       29.03      5.47 o 
  -9  -3   9       15.95       19.95      5.61 o 
  -8  -3   9       33.78       29.38      5.80 o 
  -7  -3   9       26.77       20.88      4.98 o 
  -6  -3   9       24.20       20.87      9.42 o 
  -5  -3   9      100.39       86.22      6.41 o 
  -4  -3   9        1.77        2.60      3.14 o 
  -3  -3   9       24.98       38.56      3.79 o 
  -2  -3   9        0.95        6.42      1.80 o 
  -1  -3   9     1855.85     1640.86     28.50 o 
   0  -3   9     2354.27     2424.82     37.40 o 
   1  -3   9      267.89      209.55      4.37 o 
   2  -3   9       19.53       19.29      1.79 o 
   3  -3   9        0.39       -1.44      1.67 o 
   4  -3   9      304.31      280.59      8.87 o 
   5  -3   9       32.80       26.64      3.60 o 
   6  -3   9       73.13       64.03      5.42 o 
   7  -3   9       82.94       87.37      7.41 o 
   8  -3   9        2.53       -2.60      4.35 o 
   9  -3   9        3.23       -3.72      8.22 o 
  -9  -2   9       42.60       40.59      8.80 o 
  -8  -2   9        8.58       16.37      5.05 o 
  -7  -2   9       77.67       82.54      6.88 o 
  -6  -2   9       25.62       21.84      4.39 o 
  -5  -2   9      203.79      201.87      9.26 o 
  -4  -2   9       83.81       89.95      4.53 o 
  -3  -2   9       15.17        8.75      2.16 o 
  -2  -2   9       10.01       12.15      2.02 o 
  -1  -2   9      109.64      111.85      3.81 o 
   0  -2   9      135.25      134.37      3.57 o 
   1  -2   9       57.41       44.29      1.89 o 
   2  -2   9        2.75        4.04      1.24 o 
   3  -2   9        4.67        5.28      1.54 o 
   4  -2   9      103.74      103.63      6.31 o 
   5  -2   9      341.56      318.26     13.60 o 
   6  -2   9        4.76        4.51      2.92 o 
   7  -2   9       29.28       36.99      4.75 o 
   8  -2   9        0.03       -2.75      3.50 o 
   9  -2   9       24.91       20.03      5.75 o 
  -9  -1   9       42.04       51.47     16.11 o 
  -8  -1   9        6.97        6.67      4.28 o 
  -7  -1   9       15.19        9.78      4.09 o 
  -6  -1   9       86.68       84.57      4.94 o 
  -5  -1   9       65.42       58.48      3.32 o 
  -4  -1   9        0.04        0.15      1.99 o 
  -3  -1   9      984.23     1027.47     18.88 o 
  -2  -1   9       76.98       71.25      2.56 o 
  -1  -1   9       86.90      102.60      4.10 o 
   0  -1   9      479.71      479.39      9.05 o 
   1  -1   9      868.87      958.79     13.04 o 
   2  -1   9       60.72       60.26      2.80 o 
   3  -1   9      443.96      470.48      9.55 o 
   4  -1   9       58.99       64.68      4.51 o 
   5  -1   9       11.68       10.78      2.95 o 
   6  -1   9        7.87        6.50      2.93 o 
   7  -1   9        8.27       10.77      3.57 o 
   8  -1   9       28.05       27.77      4.86 o 
   9  -1   9        6.68       10.82      4.59 o 
  -9   0   9        2.03      -11.32     10.57 o 
  -8   0   9       47.48       45.74      5.68 o 
  -7   0   9       74.51       67.92      4.18 o 
  -6   0   9       67.04       65.79      3.89 o 
  -5   0   9      200.40      200.12      5.89 o 
  -4   0   9      153.33      154.64      5.53 o 
  -3   0   9       93.34       89.11      5.10 o 
  -2   0   9       13.12       14.45      1.87 o 
  -1   0   9        9.78       10.08      1.37 o 
   0   0   9       90.96       92.64      2.50 o 
   1   0   9        7.60       11.13      1.26 o 
   2   0   9        0.09        0.24      1.24 o 
   3   0   9        1.34        0.81      1.34 o 
   4   0   9      170.47      188.33      5.37 o 
   5   0   9      135.00      146.17      6.48 o 
   6   0   9        1.03        5.28      2.94 o 
   7   0   9        2.67        2.60      3.20 o 
   8   0   9        1.84        4.60      3.77 o 
   9   0   9        0.00       -4.15      3.66 o 
  -8   1   9       28.92       36.96      4.90 o 
  -7   1   9        4.86        3.76      2.71 o 
  -6   1   9      102.30      103.33      4.77 o 
  -5   1   9      252.54      261.35     10.03 o 
  -4   1   9       12.24       10.53      1.98 o 
  -3   1   9     1337.11     1444.96     22.01 o 
  -2   1   9      165.36      162.74      4.15 o 
  -1   1   9      863.10      942.54     14.86 o 
   0   1   9       27.99       27.50      1.66 o 
   1   1   9     1574.70     1738.71     29.92 o 
   2   1   9        0.74        1.14      1.45 o 
   3   1   9      980.64     1061.31     18.12 o 
   4   1   9        0.18       -1.68      2.54 o 
   5   1   9      101.73      102.02      4.58 o 
   6   1   9        6.86       11.17      2.55 o 
   7   1   9       23.82       16.48      3.88 o 
   8   1   9        8.43       11.85      4.02 o 
   9   1   9        1.23        5.49      4.27 o 
  -8   2   9       21.77       26.20      4.74 o 
  -7   2   9      287.39      316.69      9.94 o 
  -6   2   9        2.00        2.68      2.22 o 
  -5   2   9      829.74      896.90     16.49 o 
  -4   2   9       61.83       60.63      3.15 o 
  -3   2   9      106.34      113.20      4.30 o 
  -2   2   9      540.01      506.59      9.88 o 
  -1   2   9        3.97        8.06      1.46 o 
   0   2   9      395.06      375.44      7.84 o 
   1   2   9      252.71      296.80      6.93 o 
   2   2   9        2.56        2.97      1.62 o 
   3   2   9       29.09       30.51      5.32 o 
   4   2   9      450.84      468.55      9.08 o 
   5   2   9        0.34       -0.95      1.79 o 
   6   2   9        1.32        1.72      2.30 o 
   7   2   9      175.15      145.37      6.18 o 
   8   2   9       18.73       20.44      4.20 o 
   9   2   9       69.92       66.15      8.56 o 
  -8   3   9       20.47       19.17      4.65 o 
  -7   3   9       41.74       52.74      5.53 o 
  -6   3   9      826.06      839.33     18.35 o 
  -5   3   9       35.05       29.25      3.14 o 
  -4   3   9      252.07      247.78      6.02 o 
  -3   3   9       57.36       56.17      3.65 o 
  -2   3   9       62.91       64.09      2.78 o 
  -1   3   9      158.43      130.38      4.27 o 
   0   3   9     2483.90     2468.12     31.65 o 
   1   3   9        8.10       19.26      1.78 o 
   2   3   9      377.02      356.77      6.89 o 
   3   3   9        0.14        0.44      1.56 o 
   4   3   9       10.34       10.63      2.16 o 
   5   3   9        6.33        5.19      2.08 o 
   6   3   9      114.44      112.36      6.11 o 
   7   3   9        1.57       -1.82      2.54 o 
   8   3   9       60.00       51.78      5.35 o 
   9   3   9        8.74       11.43      4.34 o 
  -8   4   9       51.45       41.41      6.31 o 
  -7   4   9        6.89        8.04      3.87 o 
  -6   4   9       65.05       57.37      6.00 o 
  -5   4   9        8.90        5.41      2.41 o 
  -4   4   9      152.71      135.37      5.57 o 
  -3   4   9        5.47        2.30      1.81 o 
  -2   4   9       15.40       18.72      2.09 o 
  -1   4   9      193.69      214.87      5.56 o 
   0   4   9      507.16      522.41      9.61 o 
   1   4   9     2815.99     2991.92     42.80 o 
   2   4   9       52.94       48.00      2.40 o 
   3   4   9      336.68      321.25      8.21 o 
   4   4   9     1180.65     1152.48     18.62 o 
   5   4   9        0.83        0.95      2.09 o 
   6   4   9       97.84       96.99      4.91 o 
   7   4   9      153.47      145.55      7.55 o 
   8   4   9       14.64        4.55      4.84 o 
   9   4   9       17.81       16.88      4.64 o 
  -8   5   9       48.57       60.37      9.09 o 
  -7   5   9       18.58       16.07      4.75 o 
  -6   5   9       22.63       21.51      4.12 o 
  -5   5   9       30.44       29.49      3.66 o 
  -4   5   9        9.45        7.13      2.57 o 
  -3   5   9      416.41      398.88     10.19 o 
  -2   5   9      375.98      365.36     11.01 o 
  -1   5   9      739.51      709.45     18.12 o 
   0   5   9       23.18       26.81      2.32 o 
   1   5   9       52.90       41.57      2.92 o 
   2   5   9      378.15      365.68      8.89 o 
   3   5   9      747.45      695.60     17.02 o 
   4   5   9       88.34       95.97      4.34 o 
   5   5   9      557.50      551.09     11.72 o 
   6   5   9      130.25      130.54      7.49 o 
   7   5   9      116.66      120.07      8.33 o 
   8   5   9      164.32      178.31     13.31 o 
   9   5   9       12.22       11.41      4.56 o 
  -7   6   9        0.47        0.39      5.76 o 
  -6   6   9       20.59       18.60      4.22 o 
  -5   6   9        2.08        2.75      2.77 o 
  -4   6   9      302.46      296.31      9.03 o 
  -3   6   9        0.23       -2.69      2.11 o 
  -2   6   9      964.03      949.54     19.21 o 
  -1   6   9        3.26       -0.88      2.20 o 
   0   6   9      168.38      184.99      5.91 o 
   1   6   9      285.75      286.66      8.71 o 
   2   6   9       16.25       13.62      2.50 o 
   3   6   9        0.56       -0.87      1.67 o 
   4   6   9       68.59       65.23      4.26 o 
   5   6   9        0.19       -4.89      3.45 o 
   6   6   9      276.88      270.60      9.83 o 
   7   6   9      263.89      286.62     10.52 o 
   8   6   9       99.32      101.97      8.13 o 
   9   6   9        3.14       -6.22      4.80 o 
  -7   7   9        0.00       -0.06      7.12 o 
  -6   7   9        8.42        4.61      4.03 o 
  -5   7   9        4.44        0.74      2.78 o 
  -4   7   9       22.56       23.84      3.41 o 
  -3   7   9      252.47      257.39      8.25 o 
  -2   7   9      484.97      470.48     11.44 o 
  -1   7   9      612.82      616.17     17.86 o 
   0   7   9        7.09        3.79      2.39 o 
   1   7   9       22.57       18.40      2.88 o 
   2   7   9      164.73      163.50      7.86 o 
   3   7   9      208.87      200.51      7.33 o 
   4   7   9       54.41       53.03      4.26 o 
   5   7   9       12.48       12.62      2.93 o 
   6   7   9       87.72       85.97      6.18 o 
   7   7   9       66.33       77.15      6.28 o 
   8   7   9        0.21       -1.18      4.65 o 
   9   7   9       34.93       34.47     24.23 o 
  -6   8   9        5.80        7.11      3.81 o 
  -5   8   9        5.41        1.50      3.91 o 
  -4   8   9        0.28       -1.20      3.75 o 
  -3   8   9       47.94       44.82      6.15 o 
  -2   8   9       78.18       84.90      5.74 o 
  -1   8   9        6.80        7.63      2.23 o 
   0   8   9      235.15      236.11      9.33 o 
   1   8   9       92.61       95.03      5.33 o 
   2   8   9       83.45       81.26      4.05 o 
   3   8   9      133.03      119.52      4.93 o 
   4   8   9        6.63        3.93      2.24 o 
   5   8   9      194.46      176.49      8.19 o 
   6   8   9       26.87       23.29      4.25 o 
   7   8   9      557.75      587.05     24.09 o 
   8   8   9       34.71       50.88      7.78 o 
   9   8   9       60.94       47.52     13.22 o 
  -6   9   9        4.75        4.73      3.87 o 
  -5   9   9       36.30       46.42      5.90 o 
  -4   9   9       49.67       58.51      5.37 o 
  -3   9   9       81.63       86.53      5.93 o 
  -2   9   9        1.25       -0.17      2.66 o 
  -1   9   9      303.96      297.75      9.73 o 
   0   9   9       12.98       13.02      2.52 o 
   1   9   9      151.63      133.87      5.57 o 
   2   9   9       31.64       35.78      3.54 o 
   3   9   9      145.71      130.35      8.58 o 
   4   9   9      188.64      168.67      8.45 o 
   5   9   9       25.86       27.15      4.20 o 
   6   9   9       63.86       64.56      5.88 o 
   7   9   9        2.43       -4.37      3.75 o 
   8   9   9        7.86        3.40      6.62 o 
  -5  10   9        2.83        1.84      6.83 o 
  -4  10   9       84.36       74.21     11.22 o 
  -3  10   9      135.98      134.53     10.94 o 
  -2  10   9       89.64       96.22      9.30 o 
  -1  10   9        1.42       -1.96      3.79 o 
   0  10   9        3.61       -1.40      3.27 o 
   1  10   9       25.38       21.13      3.86 o 
   2  10   9       54.34       50.54      5.48 o 
   3  10   9        0.64        4.67      3.23 o 
   4  10   9       30.69       23.44      6.05 o 
   5  10   9       17.99       23.90      4.88 o 
   6  10   9        3.11        1.90      3.59 o 
   7  10   9        0.52        1.26      3.96 o 
   8  10   9        1.57        3.11      7.15 o 
  -5  11   9       18.07       15.64      8.59 o 
  -4  11   9      121.09      119.68     14.41 o 
  -3  11   9        3.88       -0.10      4.77 o 
  -2  11   9       56.10       39.28      7.02 o 
  -1  11   9        1.07       -7.21      3.80 o 
   0  11   9      142.88      137.04      8.26 o 
   1  11   9       12.61       14.69      3.80 o 
   2  11   9      106.94       93.62      7.35 o 
   3  11   9       10.09       16.20      4.11 o 
   4  11   9       11.30       15.72      4.01 o 
   5  11   9       34.46       43.90      6.75 o 
   6  11   9       20.23       22.40      4.61 o 
   7  11   9        0.58       -6.41      4.15 o 
  -4  12   9        0.10       13.04      7.92 o 
  -3  12   9       39.55       34.15      9.68 o 
  -2  12   9        1.27       -4.50      4.84 o 
  -1  12   9        0.00       -3.92      3.87 o 
   0  12   9       30.26       29.70      5.52 o 
   1  12   9      112.58      117.21      8.17 o 
   2  12   9        0.08       -2.63      3.17 o 
   3  12   9        1.37        3.68      3.50 o 
   4  12   9       31.44       29.70      4.97 o 
   5  12   9        8.19       14.41      5.34 o 
   6  12   9      192.34      214.83     13.64 o 
   7  12   9        0.56        5.38      6.91 o 
  -3  13   9       69.56       34.93     13.21 o 
  -2  13   9      197.49      204.42     23.20 o 
  -1  13   9       99.98       98.74      8.02 o 
   0  13   9        9.41        9.97      4.05 o 
   1  13   9      119.91      110.24      7.91 o 
   2  13   9       25.87       48.90      6.59 o 
   3  13   9        1.73        4.17      4.15 o 
   4  13   9        0.39        0.15      3.54 o 
   5  13   9       29.98       45.51      7.27 o 
   6  13   9       16.40       22.00      8.92 o 
  -1  14   9      251.00      261.80     12.97 o 
   0  14   9        8.62       10.99      4.55 o 
   1  14   9       18.90       27.91      5.77 o 
   2  14   9       23.41       21.67      5.84 o 
   3  14   9      137.80      151.76     10.34 o 
   4  14   9       12.58        9.22      4.42 o 
   5  14   9      246.53      261.53     15.69 o 
   1  15   9      191.92      174.13     11.72 o 
   2  15   9      308.87      277.45     19.49 o 
   3  15   9       77.18      106.61      9.30 o 
  -4 -14  10      109.30      106.73     33.28 o 
  -3 -14  10       61.58       60.31     10.25 o 
  -2 -14  10      442.13      425.04     33.77 o 
  -1 -14  10        8.62        2.41     12.33 o 
   0 -14  10       47.83       94.03     19.20 o 
   1 -14  10       41.98       51.63     17.07 o 
  -5 -13  10       14.62        4.27     13.30 o 
  -4 -13  10      119.27      127.74     13.29 o 
  -3 -13  10       40.78       42.83      8.75 o 
  -2 -13  10       44.97       56.39      9.05 o 
  -1 -13  10       23.17       41.80      9.13 o 
   0 -13  10        0.02        4.44     10.41 o 
   1 -13  10       37.42       38.56     14.27 o 
   2 -13  10        9.05       41.20     13.66 o 
   3 -13  10       21.74       35.74     13.68 o 
  -6 -12  10        0.50        4.16      7.40 o 
  -5 -12  10        1.44        4.23      6.21 o 
  -4 -12  10       25.06       27.10      7.33 o 
  -3 -12  10       25.30       32.35     14.01 o 
  -2 -12  10      298.74      276.38     16.88 o 
  -1 -12  10        0.54       -1.85      7.57 o 
   0 -12  10        6.08        3.47      8.99 o 
   1 -12  10        8.96       22.41     11.58 o 
   2 -12  10        1.75        0.76      8.63 o 
   3 -12  10      142.82      164.48     23.18 o 
   4 -12  10       71.03       51.19     15.39 o 
  -6 -11  10        1.01        8.53     12.51 o 
  -5 -11  10        7.38        1.98     12.92 o 
  -4 -11  10        3.89        4.87      5.73 o 
  -3 -11  10       34.43       28.18      8.93 o 
  -2 -11  10       16.46        8.71      5.27 o 
  -1 -11  10      162.69      155.12     12.44 o 
   0 -11  10       33.74       45.10      8.69 o 
   1 -11  10       52.53       35.82     12.31 o 
   2 -11  10       38.62       37.67     13.09 o 
   3 -11  10        0.23        2.49      8.93 o 
   4 -11  10       86.45       67.34     15.76 o 
   5 -11  10       11.26       14.70     10.74 o 
  -7 -10  10       31.70       24.68     10.74 o 
  -6 -10  10        9.97       11.85      6.88 o 
  -5 -10  10       91.03      115.23     31.33 o 
  -4 -10  10        0.02       -0.12      5.03 o 
  -3 -10  10        2.74        1.60      4.84 o 
  -2 -10  10        0.42       -6.51      4.09 o 
  -1 -10  10       65.42       57.78      7.90 o 
   0 -10  10       25.97       19.41      6.55 o 
   1 -10  10        0.00        2.81      7.62 o 
   2 -10  10       22.10        0.79      8.22 o 
   3 -10  10       70.72       74.15     15.62 o 
   4 -10  10       15.16       50.41     13.05 o 
   5 -10  10       11.22        2.23      9.33 o 
   6 -10  10        0.09       -5.67      8.31 o 
  -7  -9  10        3.41        7.60      8.70 o 
  -6  -9  10      144.59      129.03     16.10 o 
  -5  -9  10        2.91       12.77      8.10 o 
  -4  -9  10      389.03      338.03     17.65 o 
  -3  -9  10       14.16       11.39      5.37 o 
  -2  -9  10      207.16      164.54     12.80 o 
  -1  -9  10       62.57       58.66      7.75 o 
   0  -9  10       95.29       67.83      7.79 o 
   1  -9  10       79.84       63.98     13.67 o 
   2  -9  10        7.08       -0.16      7.11 o 
   3  -9  10       21.74       14.69      9.27 o 
   4  -9  10       15.60       18.81      9.99 o 
   5  -9  10        7.67       10.59      8.83 o 
   6  -9  10       55.00       58.29     15.05 o 
  -8  -8  10      161.19      198.26      9.41 o 
  -7  -8  10        9.98       14.16      4.52 o 
  -6  -8  10        6.20        1.79      5.64 o 
  -5  -8  10        0.57       -0.80      4.85 o 
  -4  -8  10        0.02       -0.38      4.51 o 
  -3  -8  10       94.49       96.33     15.29 o 
  -2  -8  10       48.22       33.75      7.95 o 
  -1  -8  10      136.70      110.36      9.60 o 
   0  -8  10       82.72       83.42      8.23 o 
   1  -8  10       17.71        8.22      7.95 o 
   2  -8  10       13.13       11.96      8.15 o 
   3  -8  10       10.34       12.96      8.62 o 
   4  -8  10       58.10       37.19     11.40 o 
   5  -8  10      200.58      190.83     15.18 o 
   6  -8  10        8.33        2.91      5.83 o 
   7  -8  10       82.89       87.87     33.80 o 
  -8  -7  10        0.99        6.48      4.26 o 
  -7  -7  10        0.05       -0.90      3.52 o 
  -6  -7  10       69.53       70.63      7.94 o 
  -5  -7  10        1.08        2.65      3.12 o 
  -4  -7  10      226.55      209.73     29.45 o 
  -3  -7  10       45.26       37.35     10.23 o 
  -2  -7  10       37.01       32.40      9.52 o 
  -1  -7  10      267.29      255.11     24.82 o 
   0  -7  10       62.57       42.01      6.34 o 
   1  -7  10      110.40      115.95      7.94 o 
   2  -7  10        6.21        2.07      5.82 o 
   3  -7  10        3.99       -1.54      5.93 o 
   4  -7  10      253.00      254.31     15.10 o 
   5  -7  10       27.21       35.39      7.16 o 
   6  -7  10       96.75      110.94     16.88 o 
   7  -7  10       39.14       31.88      8.23 o 
  -8  -6  10       49.84       70.31      9.42 o 
  -7  -6  10       10.55        0.46      5.63 o 
  -6  -6  10       12.96        7.24      5.15 o 
  -5  -6  10      132.51      142.23      6.86 o 
  -4  -6  10       58.02       54.67      4.23 o 
  -3  -6  10      193.85      188.19      8.03 o 
  -2  -6  10        2.84       -3.41      3.90 o 
  -1  -6  10     1373.94     1320.52     56.47 o 
   0  -6  10      929.05      955.58     42.19 o 
   1  -6  10     1041.63      928.23     28.78 o 
   2  -6  10      259.68      244.67     17.26 o 
   3  -6  10      301.80      290.47     18.68 o 
   4  -6  10      206.86      239.41     13.46 o 
   5  -6  10      771.67      760.37     20.97 o 
   6  -6  10        4.76        2.10      3.32 o 
   7  -6  10      313.34      330.77     20.16 o 
   8  -6  10       53.68       44.40      9.64 o 
  -8  -5  10        3.23       -2.70      4.66 o 
  -7  -5  10       21.82       26.02      9.26 o 
  -6  -5  10        0.29        3.46      4.04 o 
  -5  -5  10       82.45       80.46      5.61 o 
  -4  -5  10      111.69      111.60      5.88 o 
  -3  -5  10      917.07      881.00     19.48 o 
  -2  -5  10      694.02      647.54     14.67 o 
  -1  -5  10     1385.59     1319.49     31.53 o 
   0  -5  10      655.09      602.15     14.08 o 
   1  -5  10      677.33      644.29     13.45 o 
   2  -5  10      518.62      498.92     10.45 o 
   3  -5  10      642.76      644.93     15.52 o 
   4  -5  10     1082.01     1023.46     23.11 o 
   5  -5  10     1366.70     1324.87     29.27 o 
   6  -5  10        7.99        4.01      3.54 o 
   7  -5  10      338.35      343.30     13.51 o 
   8  -5  10       30.36       43.49      6.90 o 
  -8  -4  10       21.34       26.27      7.67 o 
  -7  -4  10       54.21       47.37      6.94 o 
  -6  -4  10      233.26      253.50     11.40 o 
  -5  -4  10       28.93       20.81      5.79 o 
  -4  -4  10      538.35      532.80     13.80 o 
  -3  -4  10      216.30      198.30      8.63 o 
  -2  -4  10      323.54      302.32     10.21 o 
  -1  -4  10        2.22        5.03      1.93 o 
   0  -4  10     2001.49     1883.52     29.53 o 
   1  -4  10     1239.74     1105.38     17.14 o 
   2  -4  10        0.47        0.99      1.53 o 
   3  -4  10     2230.90     2143.12     37.68 o 
   4  -4  10       58.50       52.26      4.26 o 
   5  -4  10       52.72       46.46      4.53 o 
   6  -4  10       13.37       24.39      5.01 o 
   7  -4  10        5.83       15.42      4.00 o 
   8  -4  10       31.04       24.77      5.38 o 
  -8  -3  10       10.36       15.53      5.34 o 
  -7  -3  10      131.93      131.00      8.88 o 
  -6  -3  10        8.76       10.30      4.51 o 
  -5  -3  10      162.19      144.66      8.24 o 
  -4  -3  10      119.05      100.61      8.86 o 
  -3  -3  10      107.29       94.54      5.76 o 
  -2  -3  10       87.05       86.74      6.08 o 
  -1  -3  10       97.68      101.45      5.95 o 
   0  -3  10      342.92      362.11      7.48 o 
   1  -3  10      357.10      376.30      6.72 o 
   2  -3  10      754.24      783.66     17.11 o 
   3  -3  10       47.51       43.57      4.31 o 
   4  -3  10       67.26       74.50      4.89 o 
   5  -3  10        6.93       10.48      3.09 o 
   6  -3  10       25.42       25.69      3.97 o 
   7  -3  10       47.56       47.69      5.36 o 
   8  -3  10        0.03        7.97      6.83 o 
   9  -3  10       79.79       89.70     23.75 o 
  -8  -2  10       11.70        8.04      5.17 o 
  -7  -2  10        8.14       18.96      4.70 o 
  -6  -2  10        1.79       -0.92      3.43 o 
  -5  -2  10      146.21      151.78     10.03 o 
  -4  -2  10      142.77      129.20      8.80 o 
  -3  -2  10      207.23      195.82      7.02 o 
  -2  -2  10      873.49      825.35     16.17 o 
  -1  -2  10      260.36      275.55      7.01 o 
   0  -2  10        0.92        0.05      1.14 o 
   1  -2  10       55.38       61.50      2.45 o 
   2  -2  10      136.56      144.80      4.38 o 
   3  -2  10        3.76        6.17      1.81 o 
   4  -2  10      260.40      274.18      8.84 o 
   5  -2  10      108.47      101.42      7.11 o 
   6  -2  10       32.28       27.87      4.06 o 
   7  -2  10       34.97       43.13      4.97 o 
   8  -2  10        0.12       -2.07      3.55 o 
   9  -2  10       28.74       39.40      5.91 o 
  -8  -1  10       34.10       36.61      9.15 o 
  -7  -1  10        7.84       10.40      8.25 o 
  -6  -1  10       21.69       17.99      4.31 o 
  -5  -1  10        3.63        1.89      1.98 o 
  -4  -1  10        1.02        0.29      1.78 o 
  -3  -1  10       34.70       32.18      2.71 o 
  -2  -1  10        5.67        5.38      1.32 o 
  -1  -1  10       28.72       29.27      2.42 o 
   0  -1  10       32.58       29.39      1.82 o 
   1  -1  10      207.78      206.99      4.66 o 
   2  -1  10       30.31       33.53      2.71 o 
   3  -1  10        1.30        5.83      1.76 o 
   4  -1  10        2.60        5.18      2.40 o 
   5  -1  10       57.00       56.05      4.75 o 
   6  -1  10      139.59      125.95      7.20 o 
   7  -1  10       24.73       15.87      4.29 o 
   8  -1  10       10.83        7.02      4.01 o 
   9  -1  10        2.85       -0.53      4.07 o 
  -8   0  10        0.46       -3.96      6.62 o 
  -7   0  10        0.44        1.34      3.76 o 
  -6   0  10        5.43        7.18      2.51 o 
  -5   0  10        6.65        4.31      1.98 o 
  -4   0  10       12.11       10.53      1.98 o 
  -3   0  10        3.54        3.90      2.03 o 
  -2   0  10        4.18        4.33      1.40 o 
  -1   0  10      111.89      118.33      2.81 o 
   0   0  10      424.33      406.87      6.35 o 
   1   0  10       87.02       77.24      2.80 o 
   2   0  10       93.29       86.24      3.26 o 
   3   0  10       16.39       14.59      1.87 o 
   4   0  10       10.16        8.92      1.98 o 
   5   0  10       16.83       13.53      2.44 o 
   6   0  10       81.24       80.92      5.94 o 
   7   0  10       48.85       43.94      5.58 o 
   8   0  10        6.12        3.75      3.74 o 
   9   0  10       50.23       56.51      8.17 o 
  -8   1  10       18.13       20.43      7.49 o 
  -7   1  10      101.36      107.90      5.52 o 
  -6   1  10        0.32       -1.73      2.08 o 
  -5   1  10      113.99      119.88      4.90 o 
  -4   1  10      105.16       98.67      4.23 o 
  -3   1  10      246.13      267.86      5.98 o 
  -2   1  10      199.58      203.41      5.58 o 
  -1   1  10      127.32      128.10      3.77 o 
   0   1  10      308.39      307.21      6.75 o 
   1   1  10      120.65      127.67      4.49 o 
   2   1  10        5.67        7.13      1.74 o 
   3   1  10      328.69      350.51      7.79 o 
   4   1  10       13.17       17.33      2.38 o 
   5   1  10       70.48       67.88      3.89 o 
   6   1  10      232.22      218.63      6.74 o 
   7   1  10      329.74      309.01     17.18 o 
   8   1  10       36.09       27.34      4.87 o 
   9   1  10       20.67       20.78      5.16 o 
  -8   2  10       18.13       14.74      4.81 o 
  -7   2  10        0.36       -0.49      2.87 o 
  -6   2  10      254.57      263.81      8.71 o 
  -5   2  10        9.92       10.46      2.27 o 
  -4   2  10        2.27        0.08      1.61 o 
  -3   2  10       30.06       22.21      2.29 o 
  -2   2  10       19.18       21.40      2.89 o 
  -1   2  10      119.19      127.66      4.17 o 
   0   2  10       30.64       22.02      2.05 o 
   1   2  10        0.47        3.30      1.41 o 
   2   2  10      270.12      266.10      6.40 o 
   3   2  10       57.79       57.50      3.16 o 
   4   2  10      151.17      140.71      5.11 o 
   5   2  10       11.18       13.39      2.58 o 
   6   2  10       39.84       42.49      4.13 o 
   7   2  10        3.29        3.00      3.20 o 
   8   2  10       23.35       26.77      5.37 o 
   9   2  10       36.93       36.55      5.81 o 
  -8   3  10        0.02       -0.39      3.89 o 
  -7   3  10        0.01        1.81      3.37 o 
  -6   3  10        7.90       11.13      3.18 o 
  -5   3  10       15.49       21.66      3.18 o 
  -4   3  10       48.85       45.97      2.83 o 
  -3   3  10       63.43       64.53      3.05 o 
  -2   3  10      516.05      519.16     10.29 o 
  -1   3  10      314.01      322.63      8.08 o 
   0   3  10      194.36      188.55      4.24 o 
   1   3  10      154.43      152.44      3.89 o 
   2   3  10       77.29       76.06      4.93 o 
   3   3  10       38.49       38.36      3.07 o 
   4   3  10      204.15      208.03      6.41 o 
   5   3  10      266.79      255.15      6.76 o 
   6   3  10      396.65      376.01      9.37 o 
   7   3  10       75.76       91.70      5.16 o 
   8   3  10       18.08       20.81      4.90 o 
   9   3  10      150.88      162.02     24.56 o 
  -8   4  10        1.84        6.03      4.92 o 
  -7   4  10        1.97        0.30      3.86 o 
  -6   4  10      312.13      311.33      9.80 o 
  -5   4  10       70.69       71.14      4.52 o 
  -4   4  10        7.15        7.78      2.26 o 
  -3   4  10      198.53      191.14      6.09 o 
  -2   4  10      418.19      403.24      8.90 o 
  -1   4  10      233.19      213.00      6.48 o 
   0   4  10       13.17       27.45      2.47 o 
   1   4  10      522.53      467.40      8.90 o 
   2   4  10      186.92      179.18      5.30 o 
   3   4  10      803.72      760.50     15.61 o 
   4   4  10      187.70      187.47      5.53 o 
   5   4  10      553.89      539.02     10.79 o 
   6   4  10      141.23      135.69      5.88 o 
   7   4  10      442.70      485.61     19.20 o 
   8   4  10      130.15      135.67      8.31 o 
   9   4  10       57.95       61.33      7.78 o 
  -7   5  10       44.91       50.53      8.48 o 
  -6   5  10       18.16       11.23      4.45 o 
  -5   5  10      208.13      225.12      8.34 o 
  -4   5  10       45.44       44.62      4.00 o 
  -3   5  10      328.80      315.10     12.46 o 
  -2   5  10        9.09        8.86      2.38 o 
  -1   5  10     1265.09     1224.42     23.38 o 
   0   5  10      140.14      140.77      4.84 o 
   1   5  10     1789.09     1699.33     25.80 o 
   2   5  10      723.94      683.36     13.04 o 
   3   5  10      409.13      375.61      9.54 o 
   4   5  10     3464.83     3334.03     57.81 o 
   5   5  10        0.80        1.78      2.64 o 
   6   5  10      296.48      300.21      9.31 o 
   7   5  10        9.55        7.99      4.66 o 
   8   5  10      158.71      163.94     21.26 o 
   9   5  10       21.19       17.57      5.88 o 
  -7   6  10        3.54        3.70      4.43 o 
  -6   6  10       27.39       14.58      4.45 o 
  -5   6  10        3.10        4.18      3.53 o 
  -4   6  10       45.94       44.60      4.17 o 
  -3   6  10        0.02        1.05      2.33 o 
  -2   6  10        2.75        2.61      2.30 o 
  -1   6  10        1.17       -3.48      1.74 o 
   0   6  10     2293.83     2194.16     39.41 o 
   1   6  10        5.55       -3.71      1.86 o 
   2   6  10     1065.57      965.39     19.02 o 
   3   6  10       54.29       51.98      3.52 o 
   4   6  10       12.61       12.64      2.77 o 
   5   6  10       19.20       16.99      3.24 o 
   6   6  10        8.75        7.84      3.19 o 
   7   6  10       24.97       17.12      4.21 o 
   8   6  10        5.45       -6.75      5.88 o 
   9   6  10        0.44       -5.71      4.94 o 
  -7   7  10      157.32      166.27     13.57 o 
  -6   7  10      197.08      198.25     17.36 o 
  -5   7  10      215.19      215.04      8.53 o 
  -4   7  10       36.49       44.35      4.24 o 
  -3   7  10       59.85       47.95      4.09 o 
  -2   7  10       34.00       35.15      3.53 o 
  -1   7  10      169.15      175.29      6.65 o 
   0   7  10       97.76       94.16      4.31 o 
   1   7  10       89.13      102.69      4.40 o 
   2   7  10      365.68      357.32     12.04 o 
   3   7  10      243.41      217.30      6.55 o 
   4   7  10      229.91      218.97      7.44 o 
   5   7  10       57.58       49.49      5.77 o 
   6   7  10      119.80      138.40      7.73 o 
   7   7  10        0.01        1.08      3.83 o 
   8   7  10       15.39       12.46      5.61 o 
   9   7  10        5.82       -1.05      5.39 o 
  -6   8  10        3.06        6.05      6.06 o 
  -5   8  10       30.72       33.63      4.73 o 
  -4   8  10       55.08       57.68      4.81 o 
  -3   8  10        0.73       -0.82      2.39 o 
  -2   8  10       47.62       54.02      4.07 o 
  -1   8  10       19.46       18.30      2.81 o 
   0   8  10        9.87        5.22      2.34 o 
   1   8  10       34.82       33.40      3.10 o 
   2   8  10       79.56       45.62      3.34 o 
   3   8  10       50.49       46.91      3.40 o 
   4   8  10       32.31       38.52      3.60 o 
   5   8  10        2.08        2.06      3.03 o 
   6   8  10       24.96       21.32      4.36 o 
   7   8  10       29.57       19.64      4.64 o 
   8   8  10       18.26       13.73      5.56 o 
  -6   9  10        0.04       -1.59      4.79 o 
  -5   9  10        0.93        0.76      3.38 o 
  -4   9  10      119.43      120.41      6.44 o 
  -3   9  10      169.38      158.81      6.68 o 
  -2   9  10       28.54       28.56      3.20 o 
  -1   9  10       82.38       75.26      5.10 o 
   0   9  10       57.72       52.51      4.31 o 
   1   9  10      113.02       80.28      6.10 o 
   2   9  10        0.66       -0.62      1.88 o 
   3   9  10      512.14      448.82     11.26 o 
   4   9  10        6.84        3.53      2.72 o 
   5   9  10      140.99      118.84      7.16 o 
   6   9  10       35.10       30.17      5.19 o 
   7   9  10        1.63        1.60      7.94 o 
   8   9  10        9.42        1.75      4.70 o 
  -5  10  10        8.73        7.14      7.16 o 
  -4  10  10       29.70       22.04      8.21 o 
  -3  10  10      140.62      129.83     10.82 o 
  -2  10  10        6.07        1.55      4.34 o 
  -1  10  10      187.44      173.47     12.26 o 
   0  10  10        6.67       17.76      6.47 o 
   1  10  10      110.08       85.53      6.36 o 
   2  10  10       41.29       28.59      4.67 o 
   3  10  10      109.63       96.23      7.20 o 
   4  10  10        8.84        5.72      2.83 o 
   5  10  10       24.33       20.41      4.12 o 
   6  10  10        6.19        6.90      5.04 o 
   7  10  10        8.30        8.14      4.50 o 
   8  10  10       43.19       50.26     10.81 o 
  -4  11  10        4.85        4.87      7.19 o 
  -3  11  10        7.40       12.29      5.74 o 
  -2  11  10       61.04       55.63      7.86 o 
  -1  11  10       65.98       63.91      6.93 o 
   0  11  10      159.65      133.76      8.38 o 
   1  11  10       98.75       98.50      6.97 o 
   2  11  10       10.19        6.02      3.71 o 
   3  11  10        0.06        0.78      3.26 o 
   4  11  10       22.16       14.86      4.10 o 
   5  11  10       42.85       44.62      6.99 o 
   6  11  10       14.66       13.75      4.45 o 
   7  11  10        3.16        0.93      4.60 o 
  -3  12  10       11.60        8.99      7.76 o 
  -2  12  10       75.12       69.81     10.13 o 
  -1  12  10      266.40      272.67     12.26 o 
   0  12  10        3.80        3.96      3.71 o 
   1  12  10      344.45      320.36     12.18 o 
   2  12  10       21.03       12.67      4.41 o 
   3  12  10       22.95       26.62      4.92 o 
   4  12  10        4.72        2.36      3.68 o 
   5  12  10       31.91       39.46      6.96 o 
   6  12  10        0.32       -3.91      6.09 o 
   7  12  10       46.56       42.00      6.30 o 
  -2  13  10       12.92       17.40      6.64 o 
  -1  13  10       62.48       64.22      7.79 o 
   0  13  10        2.17        0.24      3.76 o 
   1  13  10        4.06       11.70      5.12 o 
   2  13  10       20.87       26.88      5.22 o 
   3  13  10        6.07        4.05      4.01 o 
   4  13  10       53.53       61.96      6.80 o 
   5  13  10       10.42       22.02      6.02 o 
   6  13  10        1.38       -0.23      5.05 o 
  -1  14  10       25.81       29.12      5.60 o 
   0  14  10      153.92      168.00     10.20 o 
   1  14  10       58.39       47.64      6.67 o 
   2  14  10       50.91       51.97      6.79 o 
   3  14  10       26.89       28.21      5.74 o 
   4  14  10        0.00        1.92      4.10 o 
  -3 -14  11      130.22      141.69     14.50 o 
  -2 -14  11       81.73       67.45     16.28 o 
  -1 -14  11        6.47       -2.00      6.48 o 
   0 -14  11       15.78       21.46     12.55 o 
   1 -14  11       48.54       65.36     17.61 o 
  -4 -13  11        7.29       15.37      7.24 o 
  -3 -13  11       48.41       38.69     14.42 o 
  -2 -13  11       34.83       22.31      6.93 o 
  -1 -13  11        9.85       16.21      7.38 o 
   0 -13  11        0.61       -1.59      9.48 o 
   1 -13  11       49.30       42.28     14.77 o 
   2 -13  11       21.82       11.33     11.90 o 
  -5 -12  11        3.14       13.43      7.12 o 
  -4 -12  11       10.16       11.99      6.62 o 
  -3 -12  11       20.19       30.97      7.62 o 
  -2 -12  11       47.30       63.88      9.47 o 
  -1 -12  11       28.44       38.68     12.25 o 
   0 -12  11       75.92       90.57     17.81 o 
   1 -12  11       20.34       20.88     11.69 o 
   2 -12  11        2.11        0.50      9.84 o 
   3 -12  11        0.10       -4.35      9.92 o 
   4 -12  11        4.55       13.66     11.54 o 
  -6 -11  11        0.41        4.25      6.58 o 
  -5 -11  11        4.27       10.49      6.83 o 
  -4 -11  11        1.16        1.72      5.54 o 
  -3 -11  11       43.04       22.92      9.12 o 
  -2 -11  11        4.17        4.60      5.28 o 
  -1 -11  11        1.37       -1.63      6.55 o 
   0 -11  11       29.92       18.65      7.07 o 
   1 -11  11       22.03       18.02     10.64 o 
   2 -11  11        0.07       -4.83      8.60 o 
   3 -11  11      116.91      165.41     23.04 o 
   4 -11  11       41.93       66.65     16.25 o 
   5 -11  11        0.06       -5.41      8.48 o 
  -7 -10  11        1.09       -0.85      6.82 o 
  -6 -10  11        5.93        5.83      6.59 o 
  -5 -10  11      158.71      162.58     14.37 o 
  -4 -10  11       99.96      108.47     11.54 o 
  -3 -10  11       35.13       35.72     10.42 o 
  -2 -10  11       69.81       79.69      9.50 o 
  -1 -10  11        3.35        8.08      5.30 o 
   0 -10  11       44.35       50.53      9.81 o 
   1 -10  11        0.22        1.45      7.57 o 
   2 -10  11       95.09      111.11     18.62 o 
   3 -10  11        0.18        3.97      8.62 o 
   4 -10  11        1.98        4.87      8.91 o 
   5 -10  11        0.00       -5.48      7.97 o 
  -7  -9  11        9.06       10.00      7.53 o 
  -6  -9  11        2.10        0.72     13.02 o 
  -5  -9  11       40.07       22.74      9.97 o 
  -4  -9  11       77.33       97.16     10.92 o 
  -3  -9  11        9.26        6.31      5.13 o 
  -2  -9  11      187.98      191.58     21.19 o 
  -1  -9  11       22.73       28.48      6.35 o 
   0  -9  11      182.40      136.60      9.62 o 
   1  -9  11      110.57      107.21     17.16 o 
   2  -9  11      200.35      193.66     23.45 o 
   3  -9  11        0.64        5.09      7.84 o 
   4  -9  11       30.87       53.89     13.54 o 
   5  -9  11       54.63       55.76     14.36 o 
   6  -9  11        9.47       14.23     10.26 o 
  -7  -8  11        2.15        0.97      3.48 o 
  -6  -8  11       96.63       95.24     11.83 o 
  -5  -8  11       95.71       95.37     10.98 o 
  -4  -8  11        8.44        4.26      5.09 o 
  -3  -8  11        8.56       15.96      5.77 o 
  -2  -8  11      190.78      149.52     11.91 o 
  -1  -8  11       23.99       18.89      5.69 o 
   0  -8  11       19.46       13.80      5.14 o 
   1  -8  11      103.90       90.22     15.01 o 
   2  -8  11       11.65        8.46      8.25 o 
   3  -8  11       21.97        0.66      7.48 o 
   4  -8  11       50.79       63.01     13.66 o 
   5  -8  11      212.85      243.12     25.70 o 
   6  -8  11        2.15        0.28      8.43 o 
  -8  -7  11        1.05       -0.19      5.70 o 
  -7  -7  11       11.86       16.58      4.39 o 
  -6  -7  11        2.73        3.40      3.30 o 
  -5  -7  11      104.42      101.07      5.78 o 
  -4  -7  11        2.41        4.49      5.02 o 
  -3  -7  11      217.66      165.34     12.72 o 
  -2  -7  11        3.75        3.91      4.58 o 
  -1  -7  11       19.90       24.81      5.94 o 
   0  -7  11       34.98       15.24     12.99 o 
   1  -7  11      769.40      709.81     28.32 o 
   2  -7  11      241.44      239.07     24.01 o 
   3  -7  11      543.61      493.38     32.33 o 
   4  -7  11        9.41        2.33      8.55 o 
   5  -7  11       80.44       91.13     13.68 o 
   6  -7  11       42.49       34.42     11.93 o 
   7  -7  11      327.96      301.66     21.46 o 
  -8  -6  11       77.91       99.44      9.00 o 
  -7  -6  11      244.69      267.94     11.43 o 
  -6  -6  11       34.17       38.74      4.73 o 
  -5  -6  11      253.27      234.81      9.20 o 
  -4  -6  11       46.94       46.35      4.13 o 
  -3  -6  11     1406.48     1298.77     32.17 o 
  -2  -6  11     1099.41      977.40     33.68 o 
  -1  -6  11     2055.58     2001.10     60.31 o 
   0  -6  11       21.82       36.97     10.64 o 
   1  -6  11      701.37      690.40     17.67 o 
   2  -6  11      487.88      464.63     19.67 o 
   3  -6  11      627.52      590.62     24.00 o 
   4  -6  11      106.45      109.98     11.45 o 
   5  -6  11        0.01        2.17      2.85 o 
   6  -6  11       80.08       86.86      6.47 o 
   7  -6  11        3.52        3.52      3.80 o 
  -8  -5  11       32.65       29.97      8.12 o 
  -7  -5  11      268.39      265.25     12.60 o 
  -6  -5  11       32.61       38.85      4.69 o 
  -5  -5  11      199.26      198.16     12.12 o 
  -4  -5  11      355.93      355.25     10.66 o 
  -3  -5  11        1.25        0.53      2.36 o 
  -2  -5  11     1189.75     1152.32     24.14 o 
  -1  -5  11      448.21      440.10     13.32 o 
   0  -5  11      434.40      401.57      8.86 o 
   1  -5  11       48.51       49.69      2.73 o 
   2  -5  11       65.25       71.59      8.81 o 
   3  -5  11      353.72      340.27     11.80 o 
   4  -5  11      252.21      249.49      8.72 o 
   5  -5  11        3.81        2.81      3.03 o 
   6  -5  11      141.56      139.47      7.80 o 
   7  -5  11      264.24      274.54     12.35 o 
   8  -5  11        2.12        1.42      6.19 o 
  -8  -4  11      117.24      119.73      9.26 o 
  -7  -4  11      206.10      211.51     11.37 o 
  -6  -4  11      214.37      242.43     16.10 o 
  -5  -4  11      167.97      153.72      7.57 o 
  -4  -4  11       66.76       69.46      5.03 o 
  -3  -4  11       86.04       86.72      5.18 o 
  -2  -4  11      202.88      192.27      8.38 o 
  -1  -4  11      759.78      754.53     19.77 o 
   0  -4  11       48.84       47.51      4.39 o 
   1  -4  11      770.51      743.89     13.62 o 
   2  -4  11       43.70       44.30      2.93 o 
   3  -4  11      983.56      957.98     18.67 o 
   4  -4  11      413.55      413.79     11.80 o 
   5  -4  11      152.43      160.03      7.70 o 
   6  -4  11       12.77       11.20      3.59 o 
   7  -4  11       23.20       14.79      4.00 o 
   8  -4  11        3.72        5.63      4.60 o 
  -8  -3  11       28.01       17.16      5.32 o 
  -7  -3  11      199.93      223.99     18.74 o 
  -6  -3  11       53.73       58.17      6.26 o 
  -5  -3  11      362.89      371.16     20.59 o 
  -4  -3  11        0.79       -4.34      2.47 o 
  -3  -3  11      496.66      477.22     12.59 o 
  -2  -3  11       78.79       77.58      4.59 o 
  -1  -3  11      622.55      616.65     16.73 o 
   0  -3  11      772.00      753.59     16.66 o 
   1  -3  11        5.40       -0.31      2.88 o 
   2  -3  11      184.43      188.71      6.46 o 
   3  -3  11      943.40      906.30     21.63 o 
   4  -3  11       55.04       60.10      4.88 o 
   5  -3  11       80.36       83.05      5.74 o 
   6  -3  11       11.44       12.26      3.46 o 
   7  -3  11       25.83       26.36      4.61 o 
   8  -3  11        0.02       -2.70      3.67 o 
  -8  -2  11        9.70       13.23      6.83 o 
  -7  -2  11       44.51       44.63      7.31 o 
  -6  -2  11       36.35       28.79      5.05 o 
  -5  -2  11       39.68       39.94      5.03 o 
  -4  -2  11      146.86      149.12      7.87 o 
  -3  -2  11       98.49      110.83      6.51 o 
  -2  -2  11       60.84       53.08      3.50 o 
  -1  -2  11      110.34       98.22      3.90 o 
   0  -2  11       95.35       82.07      3.50 o 
   1  -2  11      555.81      529.49      9.62 o 
   2  -2  11        3.25        3.07      1.45 o 
   3  -2  11       28.31       28.26      2.84 o 
   4  -2  11      208.10      190.98      8.95 o 
   5  -2  11        0.04        1.55      2.67 o 
   6  -2  11       14.17       16.91      3.73 o 
   7  -2  11        4.41        4.96      3.47 o 
   8  -2  11       28.65       24.63      4.98 o 
   9  -2  11       19.34       35.25      7.40 o 
  -8  -1  11       68.11       94.08      9.12 o 
  -7  -1  11       10.80        5.96      4.26 o 
  -6  -1  11       65.29       58.94      5.89 o 
  -5  -1  11       50.05       40.69      4.88 o 
  -4  -1  11       84.61       83.09      4.74 o 
  -3  -1  11        0.05        1.71      1.67 o 
  -2  -1  11      102.83      102.43      6.71 o 
  -1  -1  11        1.21        0.79      1.56 o 
   0  -1  11      287.86      291.87      6.77 o 
   1  -1  11        1.37        3.30      1.35 o 
   2  -1  11        1.48        1.73      1.38 o 
   3  -1  11       38.31       46.94      3.37 o 
   4  -1  11        3.71        4.62      2.93 o 
   5  -1  11        6.66        3.89      2.85 o 
   6  -1  11       29.70       32.40      4.32 o 
   7  -1  11        2.78       -1.97      3.18 o 
   8  -1  11        0.09       -1.28      3.66 o 
   9  -1  11       58.90       61.61     12.24 o 
  -8   0  11        0.05       -3.57     10.97 o 
  -7   0  11       17.05       13.82      4.24 o 
  -6   0  11        9.74        7.51      2.84 o 
  -5   0  11       51.85       48.23      5.22 o 
  -4   0  11        3.67        1.19      1.94 o 
  -3   0  11       66.67       68.12      4.26 o 
  -2   0  11        9.19        7.96      1.62 o 
  -1   0  11        6.97        7.99      1.27 o 
   0   0  11       88.05       86.15      2.88 o 
   1   0  11      153.04      156.36      3.94 o 
   2   0  11       50.02       49.90      2.65 o 
   3   0  11       25.13       23.68      2.38 o 
   4   0  11       42.63       47.46      2.90 o 
   5   0  11       54.87       60.83      4.99 o 
   6   0  11      196.62      191.04      8.71 o 
   7   0  11       21.54       16.66      4.10 o 
   8   0  11        3.94       -2.22      5.82 o 
   9   0  11        7.80        7.38      6.82 o 
  -8   1  11        0.01        3.82     10.25 o 
  -7   1  11        3.95       -0.22      3.27 o 
  -6   1  11       17.61       19.97      3.91 o 
  -5   1  11        0.97       -1.36      2.00 o 
  -4   1  11       50.53       49.00      3.15 o 
  -3   1  11        0.01       -2.40      1.80 o 
  -2   1  11       95.30      100.58      3.67 o 
  -1   1  11        7.32        6.26      1.47 o 
   0   1  11      555.18      549.34     10.55 o 
   1   1  11       11.42       12.56      2.03 o 
   2   1  11       81.59       94.58      3.67 o 
   3   1  11       71.65       63.70      3.30 o 
   4   1  11       28.65       36.02      3.22 o 
   5   1  11       13.30       17.15      2.62 o 
   6   1  11       58.06       52.80      3.84 o 
   7   1  11       14.21       20.62      4.64 o 
   8   1  11        0.14       -2.60      3.51 o 
   9   1  11       26.10       13.27      4.94 o 
  -8   2  11        8.19        9.79      4.83 o 
  -7   2  11       28.68       26.98      4.36 o 
  -6   2  11        1.85       -2.12      2.84 o 
  -5   2  11        0.14       -1.54      1.97 o 
  -4   2  11       46.89       49.19      3.19 o 
  -3   2  11       19.00       16.06      2.00 o 
  -2   2  11       10.40       10.87      2.01 o 
  -1   2  11      229.76      232.37      5.50 o 
   0   2  11      278.35      299.46      6.51 o 
   1   2  11      319.06      321.36      6.62 o 
   2   2  11        0.04       -1.61      1.35 o 
   3   2  11       11.56        9.59      1.92 o 
   4   2  11       11.00       12.88      2.69 o 
   5   2  11       44.48       42.34      3.20 o 
   6   2  11       45.09       39.83      3.59 o 
   7   2  11       42.89       48.92      4.13 o 
   8   2  11       46.25       47.45      5.65 o 
   9   2  11       55.26       60.42      9.45 o 
  -8   3  11       11.25       13.28      5.59 o 
  -7   3  11        4.41       -1.49      3.28 o 
  -6   3  11       85.87       89.48      5.74 o 
  -5   3  11       33.14       30.58      3.64 o 
  -4   3  11        2.22       -0.19      1.66 o 
  -3   3  11      154.69      156.55      4.77 o 
  -2   3  11       27.40       32.39      2.45 o 
  -1   3  11      246.79      237.72      7.03 o 
   0   3  11      324.66      297.83      6.70 o 
   1   3  11      166.63      149.97      4.55 o 
   2   3  11       94.70      103.92      5.02 o 
   3   3  11        3.57        5.61      2.80 o 
   4   3  11        0.28        1.43      1.87 o 
   5   3  11      262.69      265.15      7.00 o 
   6   3  11        1.82        6.71      2.70 o 
   7   3  11      302.83      323.22      9.03 o 
   8   3  11        1.95        4.46      4.06 o 
   9   3  11      352.80      420.10     36.15 o 
  -7   4  11        1.58       -2.29      5.81 o 
  -6   4  11      186.01      201.31      9.17 o 
  -5   4  11        3.12        1.29      2.98 o 
  -4   4  11      348.07      344.13     11.13 o 
  -3   4  11        0.38       -3.94      2.04 o 
  -2   4  11      704.02      711.94     15.20 o 
  -1   4  11       18.09       19.00      2.56 o 
   0   4  11      769.29      771.86     13.32 o 
   1   4  11      153.16      141.83      4.59 o 
   2   4  11      102.88       95.14      4.17 o 
   3   4  11       16.57       12.10      2.57 o 
   4   4  11      337.03      330.29      8.51 o 
   5   4  11       21.06       21.56      2.79 o 
   6   4  11        0.04        0.34      2.52 o 
   7   4  11       54.48       58.56      7.05 o 
   8   4  11       62.76       64.41      6.02 o 
   9   4  11      153.87      161.91     20.27 o 
  -7   5  11       34.66       28.58      5.67 o 
  -6   5  11        9.33        6.88      3.70 o 
  -5   5  11       40.18       43.06      4.56 o 
  -4   5  11       45.30       39.49      3.96 o 
  -3   5  11       13.01        9.14      2.93 o 
  -2   5  11      289.23      297.72      8.70 o 
  -1   5  11      289.71      285.14      9.37 o 
   0   5  11        0.15        0.44      1.98 o 
   1   5  11     2730.49     2723.97     39.81 o 
   2   5  11       22.84       21.41      2.90 o 
   3   5  11     1210.45     1125.41     22.07 o 
   4   5  11       23.55       24.44      4.13 o 
   5   5  11     1070.33     1070.24     21.77 o 
   6   5  11      381.82      385.78     10.96 o 
   7   5  11      316.35      325.06     11.36 o 
   8   5  11      561.51      620.89     23.08 o 
   9   5  11       48.82       45.46      8.34 o 
  -7   6  11       73.75       87.89     10.17 o 
  -6   6  11        1.69       -5.07      3.66 o 
  -5   6  11      250.30      251.95     13.78 o 
  -4   6  11        6.31        6.81      2.98 o 
  -3   6  11     1444.50     1469.33     28.48 o 
  -2   6  11      567.28      548.78     13.04 o 
  -1   6  11      634.77      621.07     13.98 o 
   0   6  11     2309.61     2280.82     34.62 o 
   1   6  11      472.34      429.26      9.73 o 
   2   6  11     1859.43     1741.67     29.07 o 
   3   6  11      154.74      142.34      5.60 o 
   4   6  11     1238.47     1166.77     23.17 o 
   5   6  11        3.17        1.35      2.71 o 
   6   6  11     1030.49     1072.84     22.35 o 
   7   6  11       14.80       19.28      5.18 o 
   8   6  11      114.54      133.93      9.66 o 
   9   6  11       18.72       12.38      5.77 o 
  -6   7  11      182.14      181.65     10.63 o 
  -5   7  11      108.22      107.20      6.52 o 
  -4   7  11      720.51      736.39     21.86 o 
  -3   7  11       71.70       69.62      4.88 o 
  -2   7  11     2026.08     1994.69     38.55 o 
  -1   7  11        0.01       -1.45      2.11 o 
   0   7  11      453.50      400.91     12.80 o 
   1   7  11      426.69      399.45     10.36 o 
   2   7  11       26.09       29.44      2.96 o 
   3   7  11       15.83       14.91      2.54 o 
   4   7  11      212.54      205.94      7.47 o 
   5   7  11        7.99        5.11      2.90 o 
   6   7  11       58.45       50.64      4.71 o 
   7   7  11      115.71      128.07      8.02 o 
   8   7  11        0.21        2.97      5.23 o 
  -6   8  11       77.48       87.12      8.80 o 
  -5   8  11        3.13        2.73      3.62 o 
  -4   8  11      173.54      181.72      7.76 o 
  -3   8  11      126.33      128.67      6.40 o 
  -2   8  11       41.16       46.37      4.11 o 
  -1   8  11       30.71       24.77      3.22 o 
   0   8  11        1.84        1.79      1.91 o 
   1   8  11       74.39       72.02      4.10 o 
   2   8  11       87.47       74.21      4.59 o 
   3   8  11       79.88       81.11      5.09 o 
   4   8  11        1.10       -0.01      2.44 o 
   5   8  11        1.40        3.21      2.83 o 
   6   8  11      187.61      193.77     11.86 o 
   7   8  11        3.05       -6.10      3.76 o 
   8   8  11       32.17       26.20      6.45 o 
  -5   9  11      108.20      127.62      7.72 o 
  -4   9  11        6.96        8.91      3.31 o 
  -3   9  11      111.80      113.12      6.21 o 
  -2   9  11       11.25        9.92      2.81 o 
  -1   9  11       61.68       54.73      4.64 o 
   0   9  11       15.82       14.44      2.43 o 
   1   9  11      161.30      144.23      5.70 o 
   2   9  11       37.79       22.74      2.79 o 
   3   9  11        2.84        2.93      2.17 o 
   4   9  11       24.60       22.03      3.37 o 
   5   9  11       28.27       31.98      4.62 o 
   6   9  11       25.94       23.82      4.57 o 
   7   9  11      136.19      145.58      8.95 o 
   8   9  11       59.19       57.14     10.70 o 
  -5  10  11       50.34       52.76      7.10 o 
  -4  10  11       42.23       45.71      4.65 o 
  -3  10  11      212.70      215.51     10.34 o 
  -2  10  11        1.77        4.51      2.91 o 
  -1  10  11       77.87       77.96      7.36 o 
   0  10  11        3.61        3.02      3.18 o 
   1  10  11       20.88       12.21      3.56 o 
   2  10  11       31.71       27.88      3.38 o 
   3  10  11      124.15      123.00      6.42 o 
   4  10  11        2.00        3.67      3.58 o 
   5  10  11       31.60       45.83      8.17 o 
   6  10  11        8.49        8.98      4.17 o 
   7  10  11        1.40        0.47      4.23 o 
  -4  11  11       22.38       16.31      8.37 o 
  -3  11  11        0.31       -5.27      4.96 o 
  -2  11  11        0.02       -2.56      4.68 o 
  -1  11  11       62.06       57.32      6.05 o 
   0  11  11        3.27        2.48      3.42 o 
   1  11  11       20.19       17.89      4.49 o 
   2  11  11        4.89        2.11      3.63 o 
   3  11  11        5.47       10.50      3.75 o 
   4  11  11      113.57       91.20      7.39 o 
   5  11  11       20.91       20.25      4.43 o 
   6  11  11       10.58        7.25      4.32 o 
   7  11  11       16.69       13.43      5.09 o 
  -3  12  11        0.70        7.56      8.15 o 
  -2  12  11        3.51       -3.27      5.15 o 
  -1  12  11       42.38       48.37      8.60 o 
   0  12  11       21.78       19.97      4.58 o 
   1  12  11        1.35        3.73      4.05 o 
   2  12  11       45.11       18.22      4.77 o 
   3  12  11        0.00        3.77      3.77 o 
   4  12  11       58.88       52.58      6.22 o 
   5  12  11       20.20       30.93      8.64 o 
   6  12  11       29.33       27.54      6.76 o 
  -2  13  11       16.33       18.63      5.85 o 
  -1  13  11       94.94       95.10      8.00 o 
   0  13  11       10.06        6.78      4.30 o 
   1  13  11       58.95       47.83      6.50 o 
   2  13  11       39.16       34.34      5.76 o 
   3  13  11      133.96      147.61      9.91 o 
   4  13  11        0.01        1.63      3.81 o 
   5  13  11        9.48       12.71      6.39 o 
   0  14  11        0.33        7.39      4.51 o 
   1  14  11        2.50        3.16      4.59 o 
   2  14  11       88.68       91.12     10.06 o 
   3  14  11        8.93       10.25      4.95 o 
   4  14  11       66.07       64.99      8.11 o 
  -4 -13  12        1.45       14.43     13.05 o 
  -3 -13  12        0.81       11.18      7.04 o 
  -2 -13  12        9.69        4.43      9.22 o 
  -1 -13  12        9.04       13.32      7.39 o 
   0 -13  12        8.98       25.74     12.02 o 
   1 -13  12      185.44      218.26     28.16 o 
   2 -13  12       34.78       44.62     15.04 o 
  -5 -12  12       47.66       37.70     13.64 o 
  -4 -12  12        0.46        8.18      6.61 o 
  -3 -12  12       84.45       99.65     13.98 o 
  -2 -12  12       15.40        3.50      5.97 o 
  -1 -12  12        3.34        8.72      6.67 o 
   0 -12  12       41.48       15.75     11.26 o 
   1 -12  12        7.16       10.91     11.07 o 
   2 -12  12       13.51       18.57     12.70 o 
   3 -12  12       30.83       35.58     13.61 o 
  -6 -11  12        9.48       10.39      7.58 o 
  -5 -11  12        5.46       10.41      6.80 o 
  -4 -11  12       44.22       44.21      8.82 o 
  -3 -11  12       34.24       32.84      7.82 o 
  -2 -11  12        1.30       -0.44      5.37 o 
  -1 -11  12       42.70        9.68      8.88 o 
   0 -11  12       32.11       34.80      8.33 o 
   1 -11  12        8.85       23.20     11.62 o 
   2 -11  12       77.31       73.15     16.87 o 
   3 -11  12        1.02       -6.91      8.71 o 
   4 -11  12        2.36       -0.19      8.93 o 
  -6 -10  12        0.16       -1.24      6.21 o 
  -5 -10  12        1.03        5.91      6.20 o 
  -4 -10  12        2.09        1.02      5.91 o 
  -3 -10  12       18.95       39.47     12.83 o 
  -2 -10  12        0.72        2.73      5.34 o 
  -1 -10  12        2.85       -2.97      5.03 o 
   0 -10  12       98.81      103.70     12.31 o 
   1 -10  12      115.67      107.67     18.19 o 
   2 -10  12        5.04        2.97      8.99 o 
   3 -10  12       34.13       34.97     12.72 o 
   4 -10  12        1.50       13.22      9.94 o 
   5 -10  12        0.39       13.13     10.13 o 
  -7  -9  12       24.73       23.11      8.73 o 
  -6  -9  12        0.83       11.34      7.30 o 
  -5  -9  12      353.20      365.98     20.06 o 
  -4  -9  12       40.09       40.65      8.21 o 
  -3  -9  12       30.46       33.80      7.30 o 
  -2  -9  12        6.35        0.98      6.26 o 
  -1  -9  12        1.84       -3.98      4.49 o 
   0  -9  12       13.43       12.29      6.11 o 
   1  -9  12        1.58        3.87      7.87 o 
   2  -9  12        0.05       -3.36      7.34 o 
   3  -9  12      112.53      112.51     18.57 o 
   4  -9  12      216.48      228.33     26.00 o 
   5  -9  12       43.31       56.78     14.51 o 
   6  -9  12        8.62       -8.52      8.57 o 
  -7  -8  12       28.99       32.74      4.89 o 
  -6  -8  12        0.05       -5.54      6.25 o 
  -5  -8  12       54.53       42.83      8.67 o 
  -4  -8  12        5.50        7.42      5.62 o 
  -3  -8  12       18.59       17.73      6.09 o 
  -2  -8  12       13.15        9.69      5.48 o 
  -1  -8  12       72.68       73.58      9.03 o 
   0  -8  12       28.62       23.07      8.78 o 
   1  -8  12      169.83      149.17     19.94 o 
   2  -8  12      110.17       84.99     15.92 o 
   3  -8  12       19.91       18.79      9.78 o 
   4  -8  12       15.17       10.68      9.75 o 
   5  -8  12      173.14      192.40     23.40 o 
   6  -8  12       46.08       96.51     17.93 o 
  -7  -7  12       31.24       40.47      5.27 o 
  -6  -7  12        4.20        4.50      3.52 o 
  -5  -7  12       60.73       60.29      5.76 o 
  -4  -7  12        0.42       -4.18      4.84 o 
  -3  -7  12      154.32      157.14     12.96 o 
  -2  -7  12       88.18       91.79     16.10 o 
  -1  -7  12      144.04      129.18     11.20 o 
   0  -7  12      121.92      106.01      9.58 o 
   1  -7  12       72.00       65.16      9.15 o 
   2  -7  12       33.34       47.40     12.01 o 
   3  -7  12        2.52       -0.06      7.02 o 
   4  -7  12      389.94      384.10     28.55 o 
   5  -7  12       19.32       16.94      9.78 o 
   6  -7  12      170.88      162.95     21.81 o 
   7  -7  12        3.07        5.75      9.50 o 
  -8  -6  12        3.11        8.69      5.72 o 
  -7  -6  12       72.38       82.64      6.77 o 
  -6  -6  12        7.59        4.49      3.65 o 
  -5  -6  12        1.21        6.63      3.22 o 
  -4  -6  12       21.69       20.91      8.28 o 
  -3  -6  12       55.04       62.73      5.34 o 
  -2  -6  12      125.00      125.60      6.52 o 
  -1  -6  12      641.18      589.04     23.30 o 
   0  -6  12       38.82       34.65      4.73 o 
   1  -6  12      226.68      207.43      8.95 o 
   2  -6  12       17.12       23.49      9.33 o 
   3  -6  12      882.64      806.39     47.31 o 
   4  -6  12       19.78       19.13      7.03 o 
   5  -6  12     1052.11     1019.68     40.05 o 
   6  -6  12       75.95       73.69      6.21 o 
   7  -6  12       95.25       86.16      7.00 o 
  -8  -5  12        9.96        0.41      5.23 o 
  -7  -5  12       11.83        9.37      4.37 o 
  -6  -5  12      107.26       98.09      6.72 o 
  -5  -5  12      575.00      587.34     15.70 o 
  -4  -5  12        0.00        2.58      2.76 o 
  -3  -5  12      838.97      816.54     18.83 o 
  -2  -5  12      441.08      438.24     12.57 o 
  -1  -5  12      990.83      936.29     20.21 o 
   0  -5  12      725.35      698.78     16.21 o 
   1  -5  12     3367.38     3249.47     56.91 o 
   2  -5  12      371.01      360.67     11.82 o 
   3  -5  12     1497.09     1509.19     47.21 o 
   4  -5  12       35.66       39.94      7.62 o 
   5  -5  12      738.26      759.30     19.10 o 
   6  -5  12       21.99       22.51      4.18 o 
   7  -5  12      185.18      193.57     10.72 o 
   8  -5  12      120.10       98.19     12.37 o 
  -8  -4  12        5.50        4.48      5.41 o 
  -7  -4  12      803.07      921.47     26.86 o 
  -6  -4  12       53.70       64.29     10.84 o 
  -5  -4  12      925.62      949.44     22.40 o 
  -4  -4  12      471.12      451.45     14.85 o 
  -3  -4  12     1874.90     1863.33     37.78 o 
  -2  -4  12      482.92      476.39     12.33 o 
  -1  -4  12     1932.74     1827.90     42.80 o 
   0  -4  12      194.85      196.10      7.03 o 
   1  -4  12     1104.68     1040.39     18.36 o 
   2  -4  12      537.20      530.61     11.48 o 
   3  -4  12      174.00      174.37      8.21 o 
   4  -4  12      185.15      191.97      7.91 o 
   5  -4  12       42.53       46.07      4.67 o 
   6  -4  12      335.38      352.52     11.96 o 
   7  -4  12        0.66       -0.52      3.52 o 
   8  -4  12      122.83      118.09     18.61 o 
  -8  -3  12       15.48       15.95      6.32 o 
  -7  -3  12      268.37      291.04     13.10 o 
  -6  -3  12        4.89        4.18      4.15 o 
  -5  -3  12      106.01      105.39      7.51 o 
  -4  -3  12      434.92      417.18     12.09 o 
  -3  -3  12       30.62       32.96      3.70 o 
  -2  -3  12     1073.77      991.30     21.71 o 
  -1  -3  12        0.04       -0.34      2.09 o 
   0  -3  12      234.72      230.24      7.37 o 
   1  -3  12       68.83       74.99      3.99 o 
   2  -3  12      283.21      279.90      8.42 o 
   3  -3  12        6.58       -0.50      2.62 o 
   4  -3  12      150.42      136.81      6.94 o 
   5  -3  12       22.79       21.53      3.58 o 
   6  -3  12        3.00        2.01      3.11 o 
   7  -3  12        0.70       -2.58      3.32 o 
   8  -3  12        0.89       -0.50      4.36 o 
  -8  -2  12      163.07      189.16     11.01 o 
  -7  -2  12       38.47       41.53      6.01 o 
  -6  -2  12       47.90       47.80      5.86 o 
  -5  -2  12        0.31       -0.48      3.31 o 
  -4  -2  12        2.14        4.99      2.92 o 
  -3  -2  12       83.93       82.21      5.19 o 
  -2  -2  12       64.16       67.01      6.40 o 
  -1  -2  12       32.93       31.45      3.12 o 
   0  -2  12       53.73       64.26      4.20 o 
   1  -2  12      213.54      190.98      6.56 o 
   2  -2  12       59.22       81.21      4.07 o 
   3  -2  12        0.05        3.35      2.28 o 
   4  -2  12      284.13      282.84      9.42 o 
   5  -2  12        0.35       -0.62      2.67 o 
   6  -2  12        0.62        1.34      3.13 o 
   7  -2  12        1.26        2.63      4.26 o 
   8  -2  12        0.53       -0.60      3.97 o 
  -8  -1  12       40.70       48.69      7.48 o 
  -7  -1  12        8.05       19.75      4.79 o 
  -6  -1  12        4.32        6.24      3.89 o 
  -5  -1  12       71.98       66.32      5.90 o 
  -4  -1  12        0.18        1.92      2.92 o 
  -3  -1  12      416.62      411.99      8.82 o 
  -2  -1  12      138.80      138.63      4.71 o 
  -1  -1  12      320.70      312.98      7.37 o 
   0  -1  12      558.56      599.95     11.59 o 
   1  -1  12      103.87       96.60      3.85 o 
   2  -1  12       41.51       57.53      2.95 o 
   3  -1  12      253.11      241.98      7.36 o 
   4  -1  12       22.12       25.71      3.64 o 
   5  -1  12       91.11       87.48      6.67 o 
   6  -1  12      312.92      300.72     10.77 o 
   7  -1  12       16.66       11.80      3.92 o 
   8  -1  12        5.11        6.15      4.94 o 
   9  -1  12       19.14       17.02      6.58 o 
  -8   0  12       40.42       38.47      9.22 o 
  -7   0  12       60.03       69.60     11.01 o 
  -6   0  12        9.90        4.04      3.73 o 
  -5   0  12       76.25       80.09      5.09 o 
  -4   0  12       47.32       48.51      3.46 o 
  -3   0  12        9.25        9.15      2.00 o 
  -2   0  12       38.85       32.26      2.73 o 
  -1   0  12       76.05       68.46      3.35 o 
   0   0  12       83.10       79.60      3.63 o 
   1   0  12        4.87        4.19      1.43 o 
   2   0  12      512.65      524.21      9.68 o 
   3   0  12       35.76       42.69      2.76 o 
   4   0  12       50.12       57.50      3.49 o 
   5   0  12       17.96       12.45      3.30 o 
   6   0  12       16.00        6.18      3.53 o 
   7   0  12        2.44        3.74      3.53 o 
   8   0  12        8.39        8.54      4.40 o 
   9   0  12        2.11        0.15      4.44 o 
  -8   1  12       14.55       12.47      7.77 o 
  -7   1  12       20.63       14.68      9.01 o 
  -6   1  12      109.89      108.17      7.58 o 
  -5   1  12       26.58       32.03      3.19 o 
  -4   1  12      296.20      309.96      8.29 o 
  -3   1  12      185.79      184.11      6.07 o 
  -2   1  12       96.27       98.47      3.97 o 
  -1   1  12      166.09      165.37      4.66 o 
   0   1  12      289.20      315.54      7.31 o 
   1   1  12       40.04       35.06      2.41 o 
   2   1  12      169.45      204.72      5.36 o 
   3   1  12        2.83        2.94      1.80 o 
   4   1  12        0.49       -0.07      1.87 o 
   5   1  12       25.82       25.90      2.99 o 
   6   1  12      112.85      108.48      8.14 o 
   7   1  12        1.10       -2.54      3.42 o 
   8   1  12        0.37       -3.57      3.75 o 
   9   1  12       10.19       11.88      4.88 o 
  -8   2  12       60.50       80.70     11.01 o 
  -7   2  12       24.49       20.61      5.19 o 
  -6   2  12        3.77        2.85      3.24 o 
  -5   2  12      243.40      234.11      8.28 o 
  -4   2  12        6.50        5.77      2.10 o 
  -3   2  12       85.90       97.95      3.93 o 
  -2   2  12      331.69      355.70      7.00 o 
  -1   2  12       28.19       28.54      1.99 o 
   0   2  12      440.90      470.49      8.31 o 
   1   2  12        8.34        4.12      1.37 o 
   2   2  12       90.22      111.57      5.18 o 
   3   2  12       21.17       28.21      2.53 o 
   4   2  12        1.40        0.58      1.86 o 
   5   2  12       29.53       28.33      4.02 o 
   6   2  12       63.52       65.37      4.39 o 
   7   2  12       19.84       18.78      3.52 o 
   8   2  12       24.42       29.15      7.66 o 
   9   2  12       27.61       36.09      6.06 o 
  -7   3  12        3.53       -0.77      6.90 o 
  -6   3  12        4.26        8.67      3.73 o 
  -5   3  12       44.06       40.98      4.47 o 
  -4   3  12       11.82       10.49      2.17 o 
  -3   3  12        7.09        4.28      1.82 o 
  -2   3  12      375.47      362.21      7.57 o 
  -1   3  12      252.77      255.52      7.02 o 
   0   3  12       92.82       92.76      4.34 o 
   1   3  12      202.69      210.78      6.10 o 
   2   3  12      299.54      277.97      8.17 o 
   3   3  12      834.52      856.47     21.19 o 
   4   3  12     1360.02     1350.92     24.32 o 
   5   3  12      333.61      350.61      8.32 o 
   6   3  12      646.30      677.26     14.13 o 
   7   3  12        1.36        2.03      3.19 o 
   8   3  12      115.78      132.84     11.07 o 
   9   3  12       15.94        9.33      6.28 o 
  -7   4  12       11.63        7.62      5.11 o 
  -6   4  12       27.41       23.51      4.34 o 
  -5   4  12      320.92      332.22     11.18 o 
  -4   4  12       74.18       86.01      5.28 o 
  -3   4  12       26.84       35.92      3.57 o 
  -2   4  12      170.53      172.89      6.60 o 
  -1   4  12       76.77       81.96      4.01 o 
   0   4  12     1232.67     1211.94     18.34 o 
   1   4  12      142.29      132.51      4.72 o 
   2   4  12     1010.54      967.11     16.06 o 
   3   4  12     1439.95     1413.08     24.36 o 
   4   4  12      960.22      969.93     18.17 o 
   5   4  12     1029.01     1053.17     19.67 o 
   6   4  12      257.22      269.07      9.95 o 
   7   4  12      355.40      353.21     17.33 o 
   8   4  12       75.86       87.71     16.90 o 
   9   4  12       62.58       44.03     17.84 o 
  -7   5  12       10.48       17.14      5.59 o 
  -6   5  12        8.79        9.38      3.86 o 
  -5   5  12      138.94      137.36      8.13 o 
  -4   5  12       53.19       60.16      4.89 o 
  -3   5  12      571.66      560.61     14.50 o 
  -2   5  12       12.31       10.60      2.91 o 
  -1   5  12     3052.95     2937.36     51.47 o 
   0   5  12      157.13      143.80      5.27 o 
   1   5  12     1714.55     1617.30     27.13 o 
   2   5  12      974.36      929.16     17.11 o 
   3   5  12     1351.32     1289.04     24.89 o 
   4   5  12      199.40      197.52     11.43 o 
   5   5  12      318.47      305.18      9.39 o 
   6   5  12      199.67      210.70      8.47 o 
   7   5  12       29.71       38.63      5.28 o 
   8   5  12       60.80       67.24     13.76 o 
   9   5  12        1.96       -3.61      5.19 o 
  -6   6  12       63.24       67.44      7.09 o 
  -5   6  12      708.63      729.09     17.28 o 
  -4   6  12      111.59      115.70      7.56 o 
  -3   6  12       57.53       56.88      4.56 o 
  -2   6  12      274.55      277.62      8.72 o 
  -1   6  12        0.43       -0.66      2.22 o 
   0   6  12       61.67       62.83      3.69 o 
   1   6  12      177.92      159.74      5.95 o 
   2   6  12       58.94       56.09      3.68 o 
   3   6  12      212.78      219.68      7.52 o 
   4   6  12        0.58        5.25      2.66 o 
   5   6  12       39.69       37.76      4.14 o 
   6   6  12        6.34        1.52      3.20 o 
   7   6  12        0.01       -5.42      3.92 o 
   8   6  12       50.04       56.47      8.99 o 
  -6   7  12       27.83       25.77      5.51 o 
  -5   7  12      333.60      360.05     11.34 o 
  -4   7  12       13.47       11.00      3.47 o 
  -3   7  12      107.01       96.94      6.86 o 
  -2   7  12        1.58        4.30      2.60 o 
  -1   7  12      207.09      194.65      8.21 o 
   0   7  12       26.18       21.97      2.72 o 
   1   7  12        5.43        6.76      2.26 o 
   2   7  12      112.48       92.75      4.71 o 
   3   7  12       35.07       35.25      3.25 o 
   4   7  12       27.67       30.15      3.62 o 
   5   7  12        6.62        2.90      3.27 o 
   6   7  12       44.57       47.31      6.37 o 
   7   7  12       49.32       48.51      6.88 o 
   8   7  12        2.33       -2.82      5.33 o 
  -5   8  12       43.39       38.71      4.68 o 
  -4   8  12       48.32       45.51      4.67 o 
  -3   8  12        0.30        2.18      2.74 o 
  -2   8  12       44.54       39.01      3.89 o 
  -1   8  12        0.82       -1.58      2.13 o 
   0   8  12       74.22       67.93      4.04 o 
   1   8  12      291.24      249.94      7.38 o 
   2   8  12       77.92       68.11      4.15 o 
   3   8  12       28.25       36.69      3.41 o 
   4   8  12        9.39        6.20      2.87 o 
   5   8  12        0.23       -3.24      2.63 o 
   6   8  12        3.57       -1.95      3.64 o 
   7   8  12       47.38       53.74      6.17 o 
   8   8  12        1.01        0.28      5.31 o 
  -5   9  12        0.14        1.19      3.83 o 
  -4   9  12        7.51       14.17      3.58 o 
  -3   9  12       27.02       27.79      3.78 o 
  -2   9  12       12.00       10.08      3.04 o 
  -1   9  12       24.47       25.87      3.09 o 
   0   9  12        3.57        3.72      2.31 o 
   1   9  12       46.50       42.31      4.76 o 
   2   9  12       20.51       16.39      2.71 o 
   3   9  12        5.58        2.40      2.24 o 
   4   9  12       50.92       57.40      4.52 o 
   5   9  12        0.20        1.56      3.33 o 
   6   9  12        0.76       -1.75      3.73 o 
   7   9  12        9.08        7.84      4.83 o 
   8   9  12        0.00       -9.03      5.19 o 
  -4  10  12       27.63       24.59      3.95 o 
  -3  10  12        0.64        0.49      2.80 o 
  -2  10  12       47.61       49.86      4.29 o 
  -1  10  12        2.51        0.96      2.19 o 
   0  10  12        0.31       -1.15      2.02 o 
   1  10  12        6.02        7.22      3.18 o 
   2  10  12        1.22        0.70      2.17 o 
   3  10  12       34.44       32.63      3.34 o 
   4  10  12       41.77       43.99      5.04 o 
   5  10  12      113.16      136.11      8.88 o 
   6  10  12        1.58        1.00      4.17 o 
   7  10  12      180.29      205.74     10.58 o 
  -3  11  12        6.40       -3.43      4.92 o 
  -2  11  12       11.90        6.70      5.37 o 
  -1  11  12       21.62       17.27      4.46 o 
   0  11  12       13.14        8.69      3.80 o 
   1  11  12       14.10       17.89      4.63 o 
   2  11  12        0.29       -2.40      3.42 o 
   3  11  12       67.13       62.66      6.49 o 
   4  11  12        6.33        5.29      3.26 o 
   5  11  12       31.03       31.44      5.07 o 
   6  11  12        0.13        5.55      4.30 o 
   7  11  12        9.61        7.25      5.01 o 
  -2  12  12       66.06       58.09      7.40 o 
  -1  12  12       20.69       23.81      5.03 o 
   0  12  12       61.05       62.78      6.29 o 
   1  12  12        5.68        4.88      4.12 o 
   2  12  12        0.19       -4.36      3.66 o 
   3  12  12       86.69       90.04      7.83 o 
   4  12  12       30.98       23.07      5.03 o 
   5  12  12       30.51       39.08      7.18 o 
   6  12  12        4.92        1.73      4.33 o 
  -1  13  12        9.45       14.72      4.83 o 
   0  13  12        1.07       -2.44      3.74 o 
   1  13  12      113.86      103.31      8.88 o 
   2  13  12       32.46       30.65      6.70 o 
   3  13  12      113.97      129.04      9.42 o 
   4  13  12        0.17       -1.70      3.90 o 
   5  13  12       22.49       43.87     12.34 o 
   1  14  12       33.83       32.95      6.37 o 
   2  14  12      193.86      223.16     13.37 o 
   3  14  12        7.80        7.09      6.30 o 
  -3 -13  13        3.68        1.18      6.78 o 
  -2 -13  13      331.92      370.70     32.85 o 
  -1 -13  13       42.89       36.15     17.38 o 
   0 -13  13        3.84      -10.45      8.86 o 
   1 -13  13      192.18      230.60     29.39 o 
  -4 -12  13        1.10        4.50      6.78 o 
  -3 -12  13       65.76       95.58     12.00 o 
  -2 -12  13       51.83       41.94      8.56 o 
  -1 -12  13        0.00        0.97      7.53 o 
   0 -12  13       15.42       13.94     11.91 o 
   1 -12  13      119.79      143.80     22.84 o 
   2 -12  13        0.07       -6.40     10.17 o 
   3 -12  13        9.45       24.24     12.70 o 
  -5 -11  13        8.44        2.21      7.16 o 
  -4 -11  13        2.91        0.73      6.55 o 
  -3 -11  13        0.42        1.13      6.01 o 
  -2 -11  13       18.15       27.33      7.63 o 
  -1 -11  13        0.21       -0.94      7.80 o 
   0 -11  13        0.06       11.96      6.64 o 
   1 -11  13       36.21       33.50     13.07 o 
   2 -11  13      121.22      137.74     21.69 o 
   3 -11  13        1.07       -8.71      8.18 o 
   4 -11  13       73.08       56.52     15.46 o 
  -6 -10  13       34.33       31.90      9.34 o 
  -5 -10  13       36.43       34.38     11.45 o 
  -4 -10  13       51.18       49.39      9.16 o 
  -3 -10  13       17.86       16.34      9.79 o 
  -2 -10  13      244.93      249.22     32.46 o 
  -1 -10  13       31.41       37.29      7.97 o 
   0 -10  13      131.81      164.36     15.62 o 
   1 -10  13        7.01       32.11     11.97 o 
   2 -10  13       51.11       67.74     16.41 o 
   3 -10  13       41.88       44.04     13.94 o 
   4 -10  13      137.60      111.81     19.45 o 
   5 -10  13        2.60       -6.59      8.40 o 
  -6  -9  13       17.27       12.73      8.01 o 
  -5  -9  13        2.81        0.46      6.33 o 
  -4  -9  13       37.61       42.68      8.95 o 
  -3  -9  13       11.09        0.49      5.53 o 
  -2  -9  13       22.04       29.96     11.00 o 
  -1  -9  13       15.49       14.50      6.35 o 
   0  -9  13      188.68      190.15     16.34 o 
   1  -9  13      102.84       74.18     15.25 o 
   2  -9  13       97.60       97.72     17.57 o 
   3  -9  13        8.15       16.43     10.00 o 
   4  -9  13       81.27      117.84     19.59 o 
   5  -9  13       67.32       66.06     15.57 o 
  -7  -8  13        0.36        3.61      5.23 o 
  -6  -8  13        0.30        3.72      4.76 o 
  -5  -8  13      131.08      148.66     14.19 o 
  -4  -8  13       20.42       22.06      7.14 o 
  -3  -8  13       11.57       13.25      8.96 o 
  -2  -8  13      189.54      187.21     14.23 o 
  -1  -8  13        0.02       -2.72      5.12 o 
   0  -8  13       86.36      103.35     10.25 o 
   1  -8  13       72.46       90.44     16.02 o 
   2  -8  13       68.45       87.86     16.55 o 
   3  -8  13       12.14        9.24      8.20 o 
   4  -8  13        6.75        5.45      8.68 o 
   5  -8  13      112.72      120.71     19.08 o 
   6  -8  13       15.07       13.76     11.21 o 
  -7  -7  13      204.36      220.94     13.51 o 
  -6  -7  13       70.56       69.18      7.24 o 
  -5  -7  13      158.09      168.14      7.51 o 
  -4  -7  13       61.61       66.10      5.40 o 
  -3  -7  13       14.30       18.84      6.74 o 
  -2  -7  13      163.57      160.83     12.85 o 
  -1  -7  13      127.48      145.41     11.97 o 
   0  -7  13      331.87      340.93     30.04 o 
   1  -7  13      114.84      100.89     11.52 o 
   2  -7  13      226.76      255.44     25.89 o 
   3  -7  13       55.82       38.28     11.84 o 
   4  -7  13      220.04      217.75     24.65 o 
   5  -7  13       50.09       45.21     12.81 o 
   6  -7  13        2.55        8.60      9.25 o 
  -7  -6  13      146.51      156.90      8.89 o 
  -6  -6  13       36.61       50.92      9.07 o 
  -5  -6  13       73.89       66.28      7.59 o 
  -4  -6  13        8.33        5.53      3.60 o 
  -3  -6  13      523.74      504.27     13.12 o 
  -2  -6  13       17.25       17.95      3.35 o 
  -1  -6  13      833.76      780.34     28.65 o 
   0  -6  13       65.39       64.64      7.82 o 
   1  -6  13       68.34       76.48      5.88 o 
   2  -6  13       45.69       49.90      7.54 o 
   3  -6  13       40.88       47.03      7.81 o 
   4  -6  13        1.86        0.15      2.68 o 
   5  -6  13      119.31      128.44     10.97 o 
   6  -6  13       71.28       63.48      7.46 o 
   7  -6  13       18.63       13.88      4.82 o 
  -7  -5  13        1.26        4.95      4.22 o 
  -6  -5  13      130.41      122.14      7.51 o 
  -5  -5  13      301.92      292.98     10.47 o 
  -4  -5  13       29.08       33.72      5.69 o 
  -3  -5  13      783.05      763.85     18.93 o 
  -2  -5  13       70.91       58.70      4.35 o 
  -1  -5  13       82.80       73.79      4.52 o 
   0  -5  13        1.16        1.11      1.91 o 
   1  -5  13        6.18        6.24      1.91 o 
   2  -5  13      550.16      542.92     15.28 o 
   3  -5  13        0.02       -2.78      2.23 o 
   4  -5  13      717.85      694.86     20.25 o 
   5  -5  13      168.36      180.10     11.43 o 
   6  -5  13      252.38      280.90     12.40 o 
   7  -5  13      425.13      485.29     20.17 o 
  -8  -4  13       24.55       39.15      7.96 o 
  -7  -4  13       10.74       14.28      4.50 o 
  -6  -4  13       31.39       30.23      5.11 o 
  -5  -4  13        0.03        2.50      3.56 o 
  -4  -4  13       23.26       14.79      5.80 o 
  -3  -4  13      454.79      444.81     16.61 o 
  -2  -4  13      831.49      764.14     17.85 o 
  -1  -4  13     1765.21     1717.85     34.77 o 
   0  -4  13     1025.14      968.66     18.77 o 
   1  -4  13      825.22      789.38     14.85 o 
   2  -4  13      180.32      183.37      6.84 o 
   3  -4  13      502.82      466.47     25.07 o 
   4  -4  13      249.64      254.81     10.69 o 
   5  -4  13      335.00      327.25     13.00 o 
   6  -4  13        2.88        3.43      3.39 o 
   7  -4  13       83.17       94.61      8.84 o 
   8  -4  13       18.13       35.86      7.41 o 
  -8  -3  13       42.38       46.27      6.91 o 
  -7  -3  13      216.46      210.68     11.56 o 
  -6  -3  13      292.48      317.91     15.07 o 
  -5  -3  13     1148.45     1173.42     26.74 o 
  -4  -3  13       30.94       27.93      4.27 o 
  -3  -3  13     1213.34     1168.22     25.63 o 
  -2  -3  13      768.76      744.07     17.56 o 
  -1  -3  13      132.74      124.13      8.86 o 
   0  -3  13      169.86      164.31      5.83 o 
   1  -3  13       47.26       46.65      3.15 o 
   2  -3  13      382.05      395.49      9.54 o 
   3  -3  13      174.43      163.73      8.19 o 
   4  -3  13      684.60      692.63     25.32 o 
   5  -3  13       59.36       56.64      5.13 o 
   6  -3  13       69.05       61.30      5.71 o 
   7  -3  13        0.17        1.03      3.63 o 
   8  -3  13       56.72       58.87      6.67 o 
  -8  -2  13        5.11        7.98      5.16 o 
  -7  -2  13      116.77      138.61      9.38 o 
  -6  -2  13      296.80      279.24     12.19 o 
  -5  -2  13       54.33       56.05      6.35 o 
  -4  -2  13      213.31      193.54      8.18 o 
  -3  -2  13       19.58       17.26      3.31 o 
  -2  -2  13      248.83      243.17      8.24 o 
  -1  -2  13       14.17       13.55      2.43 o 
   0  -2  13      399.58      394.40      9.50 o 
   1  -2  13       27.54       27.84      2.98 o 
   2  -2  13       51.54       54.08      4.76 o 
   3  -2  13       12.30       13.64      3.46 o 
   4  -2  13      165.30      162.61      7.58 o 
   5  -2  13       33.56       29.01      4.74 o 
   6  -2  13        0.20       -0.46      3.08 o 
   7  -2  13        7.23        7.30      3.79 o 
   8  -2  13       72.19       82.06      9.03 o 
  -8  -1  13        3.60       -1.19      4.47 o 
  -7  -1  13        0.56        5.37      4.49 o 
  -6  -1  13       69.31       67.62      6.46 o 
  -5  -1  13       41.69       32.57      4.81 o 
  -4  -1  13      111.60      109.97      6.30 o 
  -3  -1  13      107.57      107.61      6.03 o 
  -2  -1  13       15.26       13.59      2.62 o 
  -1  -1  13       50.97       57.90      3.41 o 
   0  -1  13       94.86       97.70      4.26 o 
   1  -1  13      383.71      384.70      8.08 o 
   2  -1  13        0.02       -0.45      1.79 o 
   3  -1  13      107.23      102.31      5.13 o 
   4  -1  13      606.02      584.91     15.32 o 
   5  -1  13       17.14       13.63      3.55 o 
   6  -1  13      145.04      130.42      7.74 o 
   7  -1  13        1.67        0.08      3.54 o 
   8  -1  13       33.83       36.24      9.21 o 
  -8   0  13        0.01        0.36      7.38 o 
  -7   0  13        8.56        8.72      5.19 o 
  -6   0  13       13.06       11.79      4.12 o 
  -5   0  13        1.06       -0.10      4.18 o 
  -4   0  13        0.85       -1.91      1.97 o 
  -3   0  13       34.66       30.42      2.70 o 
  -2   0  13       24.31       24.23      2.23 o 
  -1   0  13        0.43       -0.70      1.62 o 
   0   0  13       43.04       42.12      2.85 o 
   1   0  13       35.08       35.15      2.42 o 
   2   0  13       54.72       56.30      3.03 o 
   3   0  13        1.14        0.62      1.82 o 
   4   0  13        0.01       -4.90      2.45 o 
   5   0  13       21.11       16.72      3.58 o 
   6   0  13       10.65        6.23      3.67 o 
   7   0  13        1.17        1.63      5.22 o 
   8   0  13       10.71        7.41      4.35 o 
  -7   1  13        1.93       -4.37      6.79 o 
  -6   1  13       24.08       21.54      4.09 o 
  -5   1  13       22.65       18.45      2.88 o 
  -4   1  13       44.71       43.09      3.47 o 
  -3   1  13       61.84       62.56      3.57 o 
  -2   1  13      285.13      267.78      6.24 o 
  -1   1  13       76.67       77.43      3.38 o 
   0   1  13       73.44       75.04      3.73 o 
   1   1  13      345.52      362.83      7.59 o 
   2   1  13       22.28       25.92      2.40 o 
   3   1  13        2.17       -0.35      1.86 o 
   4   1  13      115.77      117.11      4.69 o 
   5   1  13        5.94        1.83      2.70 o 
   6   1  13       66.70       68.45      6.85 o 
   7   1  13       36.63       34.76      6.12 o 
   8   1  13       84.63       83.57      7.35 o 
  -7   2  13       33.62       32.54      5.74 o 
  -6   2  13        2.75        3.05      3.60 o 
  -5   2  13        0.93       -2.83      2.23 o 
  -4   2  13        2.46        6.11      2.25 o 
  -3   2  13       11.25        9.80      2.28 o 
  -2   2  13      147.23      163.40      6.71 o 
  -1   2  13       23.30       22.28      2.28 o 
   0   2  13      367.55      342.52      7.86 o 
   1   2  13       10.40       11.10      2.02 o 
   2   2  13       65.02       58.11      3.27 o 
   3   2  13       24.04       26.02      2.61 o 
   4   2  13       93.18       99.19      4.44 o 
   5   2  13        1.52       -0.02      2.38 o 
   6   2  13       20.84       21.54      3.29 o 
   7   2  13       16.93       18.29      4.47 o 
   8   2  13       35.47       36.52      5.72 o 
   9   2  13       38.48       57.94      6.98 o 
  -7   3  13        4.89       16.19      4.68 o 
  -6   3  13       35.06       39.65      6.28 o 
  -5   3  13       18.16       17.72      3.96 o 
  -4   3  13       76.96       72.22      9.75 o 
  -3   3  13       10.26       13.35      2.15 o 
  -2   3  13      559.71      550.37     11.66 o 
  -1   3  13       11.51       12.37      1.91 o 
   0   3  13       49.86       45.38      2.99 o 
   1   3  13       80.00       80.31      3.69 o 
   2   3  13       34.61       32.87      2.96 o 
   3   3  13        6.56        4.65      2.35 o 
   4   3  13       43.93       56.82      3.95 o 
   5   3  13      203.19      209.77      7.13 o 
   6   3  13        6.55        9.10      3.53 o 
   7   3  13      413.89      464.60     25.39 o 
   8   3  13       19.10       22.47      9.84 o 
   9   3  13       30.79       17.60     17.28 o 
  -7   4  13       45.11       33.31      7.10 o 
  -6   4  13       10.00        6.57      4.13 o 
  -5   4  13      318.41      310.64     12.07 o 
  -4   4  13       20.73       14.04      3.44 o 
  -3   4  13      552.30      538.53     12.90 o 
  -2   4  13      309.60      305.46      9.80 o 
  -1   4  13      514.40      500.62      9.56 o 
   0   4  13      234.83      243.81      7.27 o 
   1   4  13     1423.07     1395.80     22.09 o 
   2   4  13      192.36      186.52      5.63 o 
   3   4  13      612.53      588.43     12.41 o 
   4   4  13      122.03      130.86      5.83 o 
   5   4  13        0.93        2.25      2.98 o 
   6   4  13      116.08      129.76      7.47 o 
   7   4  13        5.85        4.20      3.97 o 
   8   4  13       56.31       68.59      8.37 o 
  -6   5  13        9.97        9.16      6.14 o 
  -5   5  13      104.93      101.95     11.58 o 
  -4   5  13       43.97       48.78      4.87 o 
  -3   5  13      662.51      650.21     15.17 o 
  -2   5  13      818.80      798.28     21.24 o 
  -1   5  13      387.47      370.55      8.59 o 
   0   5  13       44.76       39.20      3.10 o 
   1   5  13       53.81       48.67      3.45 o 
   2   5  13      254.69      233.72      6.84 o 
   3   5  13      132.46      128.95      5.97 o 
   4   5  13      291.73      286.16     10.25 o 
   5   5  13      161.77      172.27      9.24 o 
   6   5  13      154.40      172.41      7.79 o 
   7   5  13       85.83       97.01      7.57 o 
   8   5  13       76.63       90.83      8.42 o 
  -6   6  13      157.98      159.37     10.73 o 
  -5   6  13      217.95      227.25      9.98 o 
  -4   6  13      354.43      364.30     14.72 o 
  -3   6  13      573.32      572.24     14.10 o 
  -2   6  13      851.34      845.84     18.36 o 
  -1   6  13      353.18      337.56      8.29 o 
   0   6  13      306.36      299.41      9.65 o 
   1   6  13      436.52      401.18     10.30 o 
   2   6  13       42.98       47.45      3.60 o 
   3   6  13        0.20       -3.07      2.25 o 
   4   6  13      253.80      257.18      8.47 o 
   5   6  13       65.32       71.42      5.31 o 
   6   6  13       42.97       51.12      4.90 o 
   7   6  13        3.80       -3.85      3.91 o 
   8   6  13       25.46       19.95      6.18 o 
  -6   7  13      217.34      231.78     15.34 o 
  -5   7  13       34.68       48.77      5.06 o 
  -4   7  13      456.89      455.12     12.62 o 
  -3   7  13        2.28        0.40      2.72 o 
  -2   7  13       88.61       99.50      5.97 o 
  -1   7  13       94.34       92.77      4.78 o 
   0   7  13      407.19      388.79      9.09 o 
   1   7  13      467.07      434.36     10.27 o 
   2   7  13      176.56      173.08      6.47 o 
   3   7  13       62.88       55.41      4.49 o 
   4   7  13        9.55       10.71      3.03 o 
   5   7  13       71.68       61.67      5.05 o 
   6   7  13       68.78       77.19      5.71 o 
   7   7  13       32.78       19.13      5.70 o 
   8   7  13        3.61       -2.82      5.37 o 
  -5   8  13        7.56        6.36      3.63 o 
  -4   8  13       54.81       53.41      5.03 o 
  -3   8  13        6.05        3.81      2.98 o 
  -2   8  13      168.43      160.56      7.12 o 
  -1   8  13       12.16        7.63      2.51 o 
   0   8  13      173.40      174.80      6.29 o 
   1   8  13      435.37      417.40     10.18 o 
   2   8  13      152.46      137.82      5.94 o 
   3   8  13      249.09      243.42      7.54 o 
   4   8  13        5.64        6.22      2.90 o 
   5   8  13       69.93       70.88      5.35 o 
   6   8  13        0.99        3.19      3.35 o 
   7   8  13       84.66       99.41      8.58 o 
   8   8  13        0.03       -5.28      5.31 o 
  -5   9  13        5.65       13.16      5.45 o 
  -4   9  13        1.12        0.96      3.18 o 
  -3   9  13       99.44       93.09      7.16 o 
  -2   9  13        5.69        6.30      5.05 o 
  -1   9  13      121.61      118.12      5.51 o 
   0   9  13        0.29       -0.70      2.44 o 
   1   9  13       30.36       32.19      3.40 o 
   2   9  13       60.94       59.94      4.12 o 
   3   9  13      155.44      164.49      6.46 o 
   4   9  13       71.73       82.96      5.43 o 
   5   9  13        2.63        0.93      3.03 o 
   6   9  13      110.18      127.71      8.49 o 
   7   9  13       13.21        9.61      4.99 o 
  -4  10  13        2.44        5.68      3.41 o 
  -3  10  13        6.92        3.38      3.02 o 
  -2  10  13       12.26       10.86      4.75 o 
  -1  10  13      178.91      184.50      6.73 o 
   0  10  13       26.10       27.95      3.18 o 
   1  10  13      150.17      161.31      6.35 o 
   2  10  13        3.26        3.42      2.50 o 
   3  10  13      195.13      195.81      7.13 o 
   4  10  13       75.78       83.13      5.47 o 
   5  10  13       98.21      110.43      7.69 o 
   6  10  13       45.56       50.57      6.19 o 
   7  10  13       48.00       61.82      7.05 o 
  -3  11  13       22.54       24.93      5.67 o 
  -2  11  13        9.85        3.25      3.69 o 
  -1  11  13       22.91       14.80      4.41 o 
   0  11  13        0.00        0.47      3.35 o 
   1  11  13        3.15        5.87      4.15 o 
   2  11  13        8.86       15.42      4.44 o 
   3  11  13       98.95      111.09      6.73 o 
   4  11  13       12.12       12.85      3.71 o 
   5  11  13        0.01       -4.81      3.71 o 
   6  11  13        0.75        5.85      4.45 o 
  -2  12  13        8.51        8.83      4.72 o 
  -1  12  13      118.15      115.76      8.58 o 
   0  12  13       50.10       51.12      6.01 o 
   1  12  13        2.63        0.69      4.10 o 
   2  12  13       25.05       26.12      5.29 o 
   3  12  13        0.48       -1.03      3.98 o 
   4  12  13       16.42       14.10      5.20 o 
   5  12  13       26.39       28.35      5.35 o 
   0  13  13       38.38       43.60      5.98 o 
   1  13  13        2.79        6.68      4.60 o 
   2  13  13        1.39       -2.59      4.44 o 
   3  13  13       88.40       91.42      8.16 o 
   4  13  13       55.66       61.16      7.72 o 
  -1 -13  14      216.20      210.29     19.27 o 
  -3 -12  14        4.73        2.89      7.23 o 
  -2 -12  14       22.10       29.19     12.75 o 
  -1 -12  14       20.36       15.62      7.98 o 
   0 -12  14        1.22       11.71     11.37 o 
   1 -12  14      172.73      184.19     25.34 o 
   2 -12  14        0.66       -7.59      9.90 o 
  -5 -11  14        0.84       -6.36      6.71 o 
  -4 -11  14       13.78       21.92      8.32 o 
  -3 -11  14       52.26       46.23      9.63 o 
  -2 -11  14       30.35       35.86      8.92 o 
  -1 -11  14       10.32       18.90     10.33 o 
   0 -11  14       56.06       48.60     13.16 o 
   1 -11  14      260.52      303.88     31.66 o 
   2 -11  14       78.57       81.95     18.17 o 
   3 -11  14       20.78       28.65     12.77 o 
  -5 -10  14        2.76       -3.06      6.77 o 
  -4 -10  14       25.07       37.24      9.24 o 
  -3 -10  14        0.01       -0.58      6.33 o 
  -2 -10  14        0.03        2.53      7.97 o 
  -1 -10  14       27.89       34.18      8.00 o 
   0 -10  14        6.95        8.99      6.40 o 
   1 -10  14        5.86       22.32     10.81 o 
   2 -10  14       12.53       21.92     11.80 o 
   3 -10  14       22.55       24.21     11.52 o 
   4 -10  14       21.39       26.39     11.95 o 
  -6  -9  14       11.92        4.67      7.57 o 
  -5  -9  14        3.17       -5.90      5.96 o 
  -4  -9  14        0.09        0.43     10.77 o 
  -3  -9  14        0.67       -2.97      6.68 o 
  -2  -9  14      158.13      159.58     13.79 o 
  -1  -9  14       26.25       29.10      7.22 o 
   0  -9  14      122.46      121.59     13.35 o 
   1  -9  14        0.03        1.13      8.34 o 
   2  -9  14       26.45       15.69     10.24 o 
   3  -9  14      133.38      170.91     22.68 o 
   4  -9  14       17.27       19.23     11.75 o 
   5  -9  14      151.96      197.09     24.91 o 
  -6  -8  14       23.16       25.39      6.81 o 
  -5  -8  14        3.82        6.26      7.49 o 
  -4  -8  14       12.71       20.31      7.22 o 
  -3  -8  14        0.97        4.53      5.50 o 
  -2  -8  14       31.91       26.90      9.81 o 
  -1  -8  14      242.74      197.74     14.82 o 
   0  -8  14       39.99       52.18      9.31 o 
   1  -8  14       19.15        1.80      8.16 o 
   2  -8  14        5.63       -8.67      7.02 o 
   3  -8  14        0.03       -0.91      7.50 o 
   4  -8  14        0.00       -0.54      8.46 o 
   5  -8  14        3.39        7.12      8.70 o 
   6  -8  14        3.46        0.14      9.85 o 
  -7  -7  14        0.20        1.37      5.23 o 
  -6  -7  14        0.15        2.66      3.72 o 
  -5  -7  14       24.30       25.01      3.98 o 
  -4  -7  14       91.57       93.86     11.02 o 
  -3  -7  14       58.83       56.98      8.91 o 
  -2  -7  14       58.10       57.45      8.77 o 
  -1  -7  14      278.54      292.60     16.31 o 
   0  -7  14        3.09        0.78      5.12 o 
   1  -7  14       78.97       81.05     15.00 o 
   2  -7  14       27.20       34.95     11.35 o 
   3  -7  14        0.07       -0.06      7.25 o 
   4  -7  14       13.54        6.41      8.70 o 
   5  -7  14       37.78       41.26     12.69 o 
   6  -7  14        2.80        6.85      9.78 o 
  -7  -6  14       31.44       29.36      6.49 o 
  -6  -6  14        7.08        8.20      4.29 o 
  -5  -6  14        0.06       -0.50      3.31 o 
  -4  -6  14        3.10        4.85      3.39 o 
  -3  -6  14       47.44       41.35      4.03 o 
  -2  -6  14       37.00       34.14      4.25 o 
  -1  -6  14      570.07      526.62     15.44 o 
   0  -6  14        8.70       17.76      5.73 o 
   1  -6  14      256.10      249.88     12.59 o 
   2  -6  14        3.69        4.78      4.84 o 
   3  -6  14        4.80        4.25      5.06 o 
   4  -6  14       21.07       16.84      6.78 o 
   5  -6  14       12.22        3.90      5.16 o 
   6  -6  14       18.41       15.40      4.55 o 
   7  -6  14       11.06       11.25      5.63 o 
  -7  -5  14        0.21       -3.95      3.91 o 
  -6  -5  14       70.12       83.16     10.13 o 
  -5  -5  14       18.76       26.16      4.36 o 
  -4  -5  14        3.60        1.26      3.12 o 
  -3  -5  14       63.96       53.29      4.60 o 
  -2  -5  14      129.74      126.44      9.00 o 
  -1  -5  14        0.08        2.80      2.64 o 
   0  -5  14      119.98      116.66      5.61 o 
   1  -5  14      200.26      205.33      6.44 o 
   2  -5  14      373.37      342.52      9.79 o 
   3  -5  14      606.23      618.51     15.23 o 
   4  -5  14       27.34       26.99      7.17 o 
   5  -5  14       29.51       29.98      4.92 o 
   6  -5  14        3.71        5.02      8.88 o 
   7  -5  14        0.04       -7.23      4.99 o 
  -7  -4  14      307.26      332.37     16.96 o 
  -6  -4  14        0.29        1.53      4.47 o 
  -5  -4  14      216.50      204.70     12.37 o 
  -4  -4  14       25.33       23.81      4.50 o 
  -3  -4  14       28.31       22.96      3.65 o 
  -2  -4  14      284.82      274.88      9.70 o 
  -1  -4  14      344.76      310.48      9.47 o 
   0  -4  14      145.16      144.13      5.60 o 
   1  -4  14       40.62       36.16      2.95 o 
   2  -4  14       88.76       88.68      5.09 o 
   3  -4  14      223.01      218.88      8.02 o 
   4  -4  14       23.74       20.54      4.29 o 
   5  -4  14        0.11       -0.29      3.56 o 
   6  -4  14        9.38       11.17      5.63 o 
   7  -4  14       13.00       22.46      5.49 o 
  -7  -3  14      115.40      132.32     12.23 o 
  -6  -3  14       64.76       73.52      6.35 o 
  -5  -3  14        1.88        1.95      3.43 o 
  -4  -3  14      524.12      518.69     14.46 o 
  -3  -3  14        3.15       -0.54      2.96 o 
  -2  -3  14      204.58      185.32      9.19 o 
  -1  -3  14        0.40       -1.84      2.64 o 
   0  -3  14      354.56      357.78      9.09 o 
   1  -3  14       44.50       37.54      3.04 o 
   2  -3  14      212.04      203.97      7.10 o 
   3  -3  14        9.93        7.23      2.71 o 
   4  -3  14       69.62       68.16      6.19 o 
   5  -3  14        8.45        2.79      3.55 o 
   6  -3  14       76.37       85.48      9.18 o 
   7  -3  14        2.89       -0.08      3.80 o 
   8  -3  14       22.67       25.14      6.80 o 
  -7  -2  14       45.18       56.33      6.92 o 
  -6  -2  14        4.44       13.71      5.23 o 
  -5  -2  14        0.30       -0.77      3.11 o 
  -4  -2  14       29.02       29.05      4.09 o 
  -3  -2  14        6.32        7.20      2.93 o 
  -2  -2  14      442.16      429.00     11.97 o 
  -1  -2  14       22.70       25.93      3.67 o 
   0  -2  14        5.67        2.28      2.12 o 
   1  -2  14       33.27       38.25      2.99 o 
   2  -2  14        2.71        4.27      2.13 o 
   3  -2  14       31.39       30.47      4.58 o 
   4  -2  14        2.26        3.20      3.40 o 
   5  -2  14       10.76       11.32      4.13 o 
   6  -2  14       80.63       77.77      6.29 o 
   7  -2  14       19.69       19.19      4.66 o 
   8  -2  14       36.87       41.27      6.49 o 
  -7  -1  14        1.97        2.52      4.53 o 
  -6  -1  14        1.00        5.25      6.59 o 
  -5  -1  14        0.01       -0.46      3.20 o 
  -4  -1  14        3.25       -1.27      2.81 o 
  -3  -1  14       77.14       61.48      4.86 o 
  -2  -1  14       10.34        5.20      2.65 o 
  -1  -1  14      439.62      399.45      9.91 o 
   0  -1  14      540.19      523.90     11.87 o 
   1  -1  14       19.54       11.73      2.66 o 
   2  -1  14      283.20      269.61      8.44 o 
   3  -1  14      148.77      144.66      7.21 o 
   4  -1  14        7.81       15.88      3.52 o 
   5  -1  14      213.49      225.49      9.28 o 
   6  -1  14      145.91      129.79      7.93 o 
   7  -1  14       16.61       17.07      4.51 o 
   8  -1  14       40.13       40.12      5.87 o 
  -7   0  14        3.08        3.66      4.33 o 
  -6   0  14       22.30       31.01      5.23 o 
  -5   0  14        9.70       13.14      3.80 o 
  -4   0  14        0.90       -3.86      2.65 o 
  -3   0  14        1.02        0.95      2.21 o 
  -2   0  14        4.69        3.03      1.84 o 
  -1   0  14        2.97       -2.03      1.82 o 
   0   0  14      266.37      278.28      6.42 o 
   1   0  14      201.09      155.51      6.45 o 
   2   0  14        1.04        2.09      1.99 o 
   3   0  14       51.31       46.41      3.96 o 
   4   0  14      347.69      339.15     11.10 o 
   5   0  14      124.77      131.60      7.81 o 
   6   0  14      189.61      199.81      9.48 o 
   7   0  14        4.36       -4.35      3.59 o 
   8   0  14       87.32       91.30     12.73 o 
  -7   1  14       65.37       50.57     12.85 o 
  -6   1  14       13.60       16.46      4.17 o 
  -5   1  14       17.59       20.72      3.08 o 
  -4   1  14        0.04       -0.21      2.05 o 
  -3   1  14       51.35       45.13      3.19 o 
  -2   1  14       61.96       55.65      3.10 o 
  -1   1  14        1.52       -0.27      1.57 o 
   0   1  14        9.06       12.54      1.96 o 
   1   1  14      394.16      386.39     11.26 o 
   2   1  14      187.04      183.33      7.24 o 
   3   1  14      262.50      251.16      6.55 o 
   4   1  14      441.84      446.17      9.49 o 
   5   1  14        2.44        0.11      3.14 o 
   6   1  14        5.88       11.37      3.91 o 
   7   1  14       49.55       48.46      5.73 o 
   8   1  14        3.78        1.63      4.48 o 
  -7   2  14        0.92       -2.32      5.72 o 
  -6   2  14      107.72      106.40     10.83 o 
  -5   2  14       21.07       23.57      3.40 o 
  -4   2  14        1.46        3.63      2.43 o 
  -3   2  14       11.48        9.71      2.42 o 
  -2   2  14      100.06      103.32      4.40 o 
  -1   2  14       35.48       36.88      3.90 o 
   0   2  14        0.11        0.21      1.98 o 
   1   2  14        0.35        1.90      1.90 o 
   2   2  14       97.62       85.02      4.34 o 
   3   2  14      412.21      410.24      9.60 o 
   4   2  14       63.87       61.30      3.75 o 
   5   2  14       83.00       85.60      4.84 o 
   6   2  14        3.29        0.65      3.13 o 
   7   2  14        7.34        2.03      4.60 o 
   8   2  14       15.59        6.24      4.52 o 
  -7   3  14        4.95        4.60      4.39 o 
  -6   3  14        1.14        0.29      3.73 o 
  -5   3  14        6.36        4.64      3.49 o 
  -4   3  14      119.43      116.32      7.95 o 
  -3   3  14       27.80       30.41      2.84 o 
  -2   3  14      921.37      926.07     18.87 o 
  -1   3  14       41.64       42.18      4.34 o 
   0   3  14      145.16      121.18      5.74 o 
   1   3  14       31.27       26.63      2.52 o 
   2   3  14      375.31      379.00      9.05 o 
   3   3  14       11.63        8.40      2.55 o 
   4   3  14      686.76      720.71     14.68 o 
   5   3  14       65.73       71.64      5.02 o 
   6   3  14        2.78        2.89      5.17 o 
   7   3  14        7.01        2.50      3.98 o 
   8   3  14        0.11       -8.40      6.23 o 
  -6   4  14      329.25      336.50     13.20 o 
  -5   4  14        4.13        7.61      3.77 o 
  -4   4  14      111.02      117.02     13.66 o 
  -3   4  14       37.08       43.54      4.38 o 
  -2   4  14       18.88       12.10      2.79 o 
  -1   4  14        0.77        1.84      1.93 o 
   0   4  14      220.75      218.30      6.16 o 
   1   4  14       29.80       26.72      2.64 o 
   2   4  14       85.87       84.62      4.44 o 
   3   4  14      170.54      174.06      6.47 o 
   4   4  14       31.30       26.99      3.29 o 
   5   4  14      128.24      118.72      8.32 o 
   6   4  14       20.10       17.90      4.39 o 
   7   4  14        2.01       -2.74      3.80 o 
   8   4  14        6.67       -5.93      5.81 o 
  -6   5  14       89.40       98.63      9.41 o 
  -5   5  14        8.87       10.83      4.83 o 
  -4   5  14       35.17       33.68      4.97 o 
  -3   5  14       99.68      103.73      5.83 o 
  -2   5  14        0.37        3.47      2.61 o 
  -1   5  14      480.69      463.91     10.09 o 
   0   5  14      214.52      199.22      6.69 o 
   1   5  14      296.88      255.12      7.32 o 
   2   5  14        2.87       -1.92      1.97 o 
   3   5  14       10.03        6.71      2.77 o 
   4   5  14      409.13      417.92     13.82 o 
   5   5  14        0.04       -5.68      2.84 o 
   6   5  14        0.77       -0.33      3.55 o 
   7   5  14       10.85        4.45      4.31 o 
   8   5  14        7.47       12.68      8.39 o 
  -6   6  14        5.22        1.90      5.46 o 
  -5   6  14      166.13      143.94     11.34 o 
  -4   6  14       45.84       47.67      4.75 o 
  -3   6  14      121.16      128.31      7.42 o 
  -2   6  14       10.53       10.40      3.03 o 
  -1   6  14        0.00       -4.38      2.19 o 
   0   6  14      464.73      431.64     10.27 o 
   1   6  14       87.40       73.15      4.34 o 
   2   6  14      336.11      305.25      8.22 o 
   3   6  14       38.15       45.08      4.16 o 
   4   6  14        6.80        8.50      3.01 o 
   5   6  14      118.45      125.42      6.77 o 
   6   6  14        9.52        5.03      3.63 o 
   7   6  14       31.48       29.36      5.15 o 
   8   6  14       18.93       18.12      6.29 o 
  -5   7  14        4.27        4.74      3.88 o 
  -4   7  14        0.02       -0.22      3.23 o 
  -3   7  14       31.15       32.26      4.13 o 
  -2   7  14       20.64       19.13      3.47 o 
  -1   7  14       23.97       23.84      3.04 o 
   0   7  14       37.89       36.92      3.36 o 
   1   7  14      434.65      430.22     11.54 o 
   2   7  14       20.53       19.57      2.95 o 
   3   7  14       34.64       35.17      3.83 o 
   4   7  14      241.85      249.02      8.72 o 
   5   7  14        0.06       -3.23      2.96 o 
   6   7  14        5.61        2.81      3.50 o 
   7   7  14        4.79        1.27      4.23 o 
   8   7  14        6.04        6.05      5.95 o 
  -5   8  14       20.94       32.81      8.07 o 
  -4   8  14       85.81       72.67      6.52 o 
  -3   8  14       47.36       48.39      4.67 o 
  -2   8  14       20.63       28.35      3.75 o 
  -1   8  14        3.23        0.69      2.37 o 
   0   8  14      249.14      220.03      7.15 o 
   1   8  14       14.44       14.02      2.82 o 
   2   8  14      193.10      176.44      6.79 o 
   3   8  14        0.12        1.52      2.25 o 
   4   8  14        1.74        1.29      2.81 o 
   5   8  14        3.85        2.28      3.23 o 
   6   8  14        3.83        5.09      3.61 o 
   7   8  14       25.07       19.13      9.33 o 
  -4   9  14       12.67       11.37      3.74 o 
  -3   9  14       59.31       47.71      4.69 o 
  -2   9  14        0.67       -0.89      3.18 o 
  -1   9  14       66.73       62.60      4.58 o 
   0   9  14        1.27        0.28      2.68 o 
   1   9  14       83.64       81.94      5.36 o 
   2   9  14        2.02        2.51      2.49 o 
   3   9  14        0.18       -0.94      2.39 o 
   4   9  14        6.09        8.35      3.20 o 
   5   9  14        4.74       11.08      3.55 o 
   6   9  14        7.89        2.45      4.41 o 
   7   9  14       23.78       21.15      5.56 o 
  -3  10  14        1.02       -1.82      3.11 o 
  -2  10  14       23.67       16.80      3.25 o 
  -1  10  14       15.68       13.62      3.17 o 
   0  10  14        2.83        2.78      2.53 o 
   1  10  14        2.58        2.62      2.75 o 
   2  10  14        9.43       11.82      2.95 o 
   3  10  14       49.74       52.53      4.24 o 
   4  10  14       15.97       21.91      3.79 o 
   5  10  14      210.67      238.84     11.01 o 
   6  10  14       58.64       65.55      6.90 o 
  -2  11  14       20.34       15.80      4.46 o 
  -1  11  14       53.50       49.20      5.01 o 
   0  11  14       10.75       17.30      3.76 o 
   1  11  14      217.52      226.73      8.94 o 
   2  11  14       12.84       12.23      3.54 o 
   3  11  14       26.83       32.23      4.37 o 
   4  11  14        2.67        3.98      3.81 o 
   5  11  14       49.60       47.54      6.04 o 
   6  11  14        1.00        3.85      9.09 o 
  -1  12  14       35.08       33.41      5.61 o 
   0  12  14       45.81       59.83      8.74 o 
   1  12  14       10.18       11.48      4.72 o 
   2  12  14        0.53        5.12      8.21 o 
   3  12  14       98.68      106.61     10.25 o 
   4  12  14        3.44        2.45      4.04 o 
   5  12  14      107.30      127.05      8.82 o 
   1  13  14      141.75      150.30     10.56 o 
   2  13  14      227.13      215.78     12.65 o 
   3  13  14      218.61      211.45     12.04 o 
  -2 -12  15        0.46       -0.19     10.23 o 
  -1 -12  15       93.51      102.79     14.08 o 
   0 -12  15       99.16      142.15     23.12 o 
   1 -12  15      160.25      214.76     27.80 o 
  -4 -11  15        3.57        1.89     11.51 o 
  -3 -11  15      397.12      485.01     27.75 o 
  -2 -11  15       97.97      132.79     13.66 o 
  -1 -11  15      153.79      167.93     17.00 o 
   0 -11  15       34.21       30.73     12.84 o 
   1 -11  15       30.38       37.54     13.79 o 
   2 -11  15        6.95        7.34     10.64 o 
  -5 -10  15        1.16       -2.57      6.92 o 
  -4 -10  15       33.35       36.45     13.60 o 
  -3 -10  15        0.17       -3.79      6.42 o 
  -2 -10  15        0.21       -1.65      6.91 o 
  -1 -10  15        0.65        0.37      8.84 o 
   0 -10  15      118.36      156.44     15.72 o 
   1 -10  15        2.47       -1.25      8.79 o 
   3 -10  15       16.01       16.59     11.19 o 
   4 -10  15       76.64       82.05     17.75 o 
  -5  -9  15       37.20       49.75     10.17 o 
  -4  -9  15      123.79      145.82     14.48 o 
  -3  -9  15        0.67       -8.98      7.26 o 
  -2  -9  15      137.28      154.34     14.28 o 
  -1  -9  15      113.77      103.76     11.52 o 
   0  -9  15       24.34       13.27      6.88 o 
   1  -9  15        5.73       25.30     10.49 o 
   2  -9  15       24.03       46.62     13.74 o 
   3  -9  15       10.92       23.91     11.36 o 
   4  -9  15        6.09        0.23      8.61 o 
  -6  -8  15        6.68        3.39      5.43 o 
  -5  -8  15        6.04       -6.59      6.29 o 
  -4  -8  15       82.49       77.12     10.91 o 
  -3  -8  15       11.67        3.68      6.22 o 
  -2  -8  15       84.17       85.56     10.63 o 
  -1  -8  15        1.57        4.68      6.01 o 
   0  -8  15       68.40       82.89     11.28 o 
   1  -8  15        9.60        1.86      7.82 o 
   2  -8  15        1.26        9.79      8.67 o 
   3  -8  15       19.30       33.06     12.29 o 
   4  -8  15      184.91      234.22     26.67 o 
   5  -8  15      143.26      116.91     19.24 o 
  -6  -7  15        4.36        2.16      3.80 o 
  -5  -7  15       22.08       28.84      5.29 o 
  -4  -7  15        2.57        0.99      3.15 o 
  -3  -7  15        6.79        3.26      7.65 o 
  -2  -7  15        8.57        4.47      5.85 o 
  -1  -7  15      190.84      173.96     15.23 o 
   0  -7  15       15.85       18.62     15.57 o 
   1  -7  15      232.42      251.06     26.81 o 
   2  -7  15        4.61       11.10      5.56 o 
   3  -7  15      295.84      298.25     17.46 o 
   4  -7  15        0.95        7.34      9.04 o 
   5  -7  15       27.38       25.01     12.03 o 
   6  -7  15       23.94       51.20     14.95 o 
  -6  -6  15        2.87       -0.96      4.00 o 
  -5  -6  15        1.03       -6.02      4.66 o 
  -4  -6  15       37.25       32.70      4.66 o 
  -3  -6  15      106.55      110.38      6.23 o 
  -2  -6  15       15.28       11.13      2.93 o 
  -1  -6  15      107.18       93.99      5.95 o 
   0  -6  15       56.09       73.30      8.80 o 
   1  -6  15        4.40        4.02      4.61 o 
   2  -6  15      235.53      240.68     17.97 o 
   3  -6  15        3.44       -0.82      5.71 o 
   4  -6  15        2.28        7.03      5.48 o 
   5  -6  15       59.37       64.70      5.70 o 
   6  -6  15        4.55        0.90      4.09 o 
  -7  -5  15        0.14       -3.76      5.97 o 
  -6  -5  15        0.10        2.95      3.87 o 
  -5  -5  15       17.13       15.69      6.89 o 
  -4  -5  15        3.06        3.83      3.16 o 
  -3  -5  15      388.59      384.38     11.53 o 
  -2  -5  15       11.82       16.85      3.48 o 
  -1  -5  15       11.47        6.30      2.81 o 
   0  -5  15        9.54       10.29      2.78 o 
   1  -5  15       36.20       41.62      3.51 o 
   2  -5  15       58.37       61.25      4.33 o 
   3  -5  15        1.95        2.29      2.47 o 
   4  -5  15       39.99       34.48      4.81 o 
   5  -5  15      139.35      130.99      8.68 o 
   6  -5  15       10.20       14.23      4.57 o 
   7  -5  15        2.73        0.51     12.05 o 
  -7  -4  15       68.31       70.83      9.80 o 
  -6  -4  15        0.14        2.24      3.92 o 
  -5  -4  15       11.22       13.67      4.07 o 
  -4  -4  15        2.94        6.43      3.45 o 
  -3  -4  15       56.81       46.44      5.35 o 
  -2  -4  15      240.11      241.63      8.59 o 
  -1  -4  15      112.10       94.73      8.77 o 
   0  -4  15       23.62       26.45      3.34 o 
   1  -4  15      154.50      141.49      5.42 o 
   2  -4  15      110.19      110.66      5.86 o 
   3  -4  15        7.87        4.02      2.59 o 
   4  -4  15        1.77       -1.36      5.31 o 
   5  -4  15        5.17       -0.07      3.58 o 
   6  -4  15       29.51       34.57      5.78 o 
   7  -4  15        5.62        3.29      4.62 o 
  -7  -3  15       69.16       79.57      7.10 o 
  -6  -3  15       75.06       80.01      6.63 o 
  -5  -3  15      205.48      191.99      9.35 o 
  -4  -3  15        3.90        4.79      4.86 o 
  -3  -3  15      399.00      390.31     11.90 o 
  -2  -3  15       59.29       54.76      4.65 o 
  -1  -3  15       40.20       39.04      3.96 o 
   0  -3  15        5.95        3.21      2.22 o 
   1  -3  15        0.04       -3.35      1.75 o 
   2  -3  15        0.01        0.67      2.28 o 
   3  -3  15      164.09      173.79      7.38 o 
   4  -3  15       12.19       14.14      4.13 o 
   5  -3  15       43.49       54.26      6.23 o 
   6  -3  15       20.82       30.05      5.37 o 
   7  -3  15       12.18        9.59      4.87 o 
  -7  -2  15        5.28        0.91      4.07 o 
  -6  -2  15        2.83       -1.13      3.75 o 
  -5  -2  15       18.85       18.72      4.24 o 
  -4  -2  15       30.81       25.06      4.09 o 
  -3  -2  15        8.98       10.66      3.25 o 
  -2  -2  15      283.89      276.60      9.67 o 
  -1  -2  15        3.50        2.66      3.17 o 
   0  -2  15       21.36       13.06      2.65 o 
   1  -2  15      112.03      112.39      6.27 o 
   2  -2  15      303.03      280.24      8.21 o 
   3  -2  15      114.48      109.90      7.75 o 
   4  -2  15      684.78      696.87     20.92 o 
   5  -2  15        9.31        2.30      4.12 o 
   6  -2  15       25.31       28.86      8.04 o 
   7  -2  15       15.17       10.77      5.02 o 
  -7  -1  15       16.45       17.31     10.31 o 
  -6  -1  15      210.96      241.12     10.30 o 
  -5  -1  15       16.50       20.33      4.20 o 
  -4  -1  15      147.72      153.73      7.72 o 
  -3  -1  15       43.95       47.15      5.79 o 
  -2  -1  15      122.77      113.00      7.29 o 
  -1  -1  15       21.90       14.67      3.06 o 
   0  -1  15      644.07      613.97     13.62 o 
   1  -1  15       30.12       24.12      3.57 o 
   2  -1  15        4.83        3.37      2.52 o 
   3  -1  15        8.59       13.62      3.99 o 
   4  -1  15       19.06       20.14      4.36 o 
   5  -1  15       56.43       55.78     11.29 o 
   6  -1  15        6.79        7.03      3.86 o 
   7  -1  15        1.80       -2.89      3.67 o 
   8  -1  15       11.10       10.05      5.68 o 
  -7   0  15        0.00        9.69      5.04 o 
  -6   0  15        1.13        1.70      6.34 o 
  -5   0  15       15.60       14.43      6.80 o 
  -4   0  15        4.65       -1.17      2.86 o 
  -3   0  15        1.66       -0.32      2.56 o 
  -2   0  15       24.65       24.82      3.48 o 
  -1   0  15       94.91       90.68      4.01 o 
   0   0  15       61.71       60.80      3.18 o 
   1   0  15      115.84      100.77      5.03 o 
   2   0  15       19.22       19.29      3.44 o 
   3   0  15      206.67      193.61      8.78 o 
   4   0  15      411.99      407.41     14.62 o 
   5   0  15       33.46       35.17      4.70 o 
   6   0  15        2.02       -2.92      4.31 o 
   7   0  15       70.05       67.22      7.18 o 
   8   0  15      119.53      124.20     10.76 o 
  -7   1  15        4.34       -4.47      8.41 o 
  -6   1  15       76.18       82.94      7.61 o 
  -5   1  15        0.68        4.09      3.80 o 
  -4   1  15        3.96        7.57      2.50 o 
  -3   1  15       34.89       32.30      3.03 o 
  -2   1  15        2.39        0.03      1.86 o 
  -1   1  15      176.71      151.69      4.95 o 
   0   1  15      648.97      616.70     15.21 o 
   1   1  15      102.97       79.31      4.21 o 
   2   1  15      220.83      185.91      6.19 o 
   3   1  15       97.03       92.76      4.59 o 
   4   1  15       49.84       38.68      4.73 o 
   5   1  15        2.10       -1.40      5.07 o 
   6   1  15      187.44      208.20     18.24 o 
   7   1  15        3.00        4.44      4.63 o 
   8   1  15       28.10       55.66     22.75 o 
  -6   2  15       20.03       22.56      7.05 o 
  -5   2  15      100.17      105.45      7.40 o 
  -4   2  15      123.88      130.99      7.24 o 
  -3   2  15        0.61        1.54      2.29 o 
  -2   2  15      468.62      425.09      9.42 o 
  -1   2  15        4.96        4.59      2.00 o 
   0   2  15      782.76      722.43     15.44 o 
   1   2  15       87.88       79.75      4.69 o 
   2   2  15      120.79      102.04      5.34 o 
   3   2  15      281.39      257.65      7.42 o 
   4   2  15       45.73       48.26      3.92 o 
   5   2  15       15.99       14.70      3.61 o 
   6   2  15       39.24       45.28     11.09 o 
   7   2  15       91.35       93.89     11.82 o 
   8   2  15        6.65        7.07     11.54 o 
  -6   3  15       39.38       41.67      5.71 o 
  -5   3  15       12.42        8.80      3.87 o 
  -4   3  15      202.19      197.98     23.97 o 
  -3   3  15      267.11      268.73     14.25 o 
  -2   3  15      277.02      281.64     11.40 o 
  -1   3  15       30.32       35.14      3.97 o 
   0   3  15        0.25       -0.42      2.17 o 
   1   3  15       11.39        6.57      2.51 o 
   2   3  15        0.01        1.11      2.19 o 
   3   3  15      126.30      127.20      5.64 o 
   4   3  15       71.89       78.82      4.71 o 
   5   3  15       75.71       93.23      9.20 o 
   6   3  15        5.53       -2.87      4.82 o 
   7   3  15       22.57       19.53     18.94 o 
   8   3  15        2.56       -7.66      8.98 o 
  -6   4  15       11.77       18.30      5.02 o 
  -5   4  15      109.67      114.67      8.14 o 
  -4   4  15        5.19        6.70      4.64 o 
  -3   4  15      131.11      117.67      6.73 o 
  -2   4  15       21.56       18.78      3.33 o 
  -1   4  15       74.76       61.03      4.81 o 
   0   4  15       21.04       16.61      2.94 o 
   1   4  15        3.43        5.19      1.98 o 
   2   4  15      200.65      189.79      9.00 o 
   3   4  15       73.32       73.68      4.55 o 
   4   4  15      138.33      145.10     11.17 o 
   5   4  15        6.41       14.65      3.54 o 
   6   4  15       18.15       15.00      4.49 o 
   7   4  15       12.71        8.56      4.56 o 
   8   4  15        9.38       12.58      6.35 o 
  -6   5  15        5.87       11.29      5.69 o 
  -5   5  15      311.36      349.43     13.55 o 
  -4   5  15        2.42        0.31      3.54 o 
  -3   5  15        8.98        7.19      5.37 o 
  -2   5  15       27.11       21.05      3.97 o 
  -1   5  15        3.60        4.36      2.26 o 
   0   5  15        0.78        1.38      2.11 o 
   1   5  15       20.18       18.93      3.24 o 
   2   5  15        8.99        6.13      2.29 o 
   3   5  15      144.05      144.13      6.60 o 
   4   5  15        2.03        1.02      2.86 o 
   5   5  15       57.02       64.07      5.23 o 
   6   5  15        1.96        1.13      3.77 o 
   7   5  15        0.00       -6.92      6.08 o 
   8   5  15       34.47       44.16      8.30 o 
  -5   6  15       66.67       76.55      7.28 o 
  -4   6  15      123.44      134.36     10.55 o 
  -3   6  15        3.83        2.47      3.21 o 
  -2   6  15       38.37       30.25      3.32 o 
  -1   6  15        2.14        4.64      2.31 o 
   0   6  15       87.94       86.78      6.48 o 
   1   6  15       52.52       53.02      3.92 o 
   2   6  15       38.85       37.20      3.47 o 
   3   6  15       41.66       45.39      4.24 o 
   4   6  15       19.21       19.34      3.62 o 
   5   6  15        9.06        8.21      3.48 o 
   6   6  15      109.99      118.83      7.67 o 
   7   6  15        0.14       -8.05      4.15 o 
  -5   7  15       23.28       13.04      6.12 o 
  -4   7  15       15.58       17.98      4.17 o 
  -3   7  15       34.75       34.88      4.36 o 
  -2   7  15       99.12       87.53      7.66 o 
  -1   7  15       22.85       27.16      3.22 o 
   0   7  15       22.39       21.32      3.15 o 
   1   7  15      208.35      192.79      7.19 o 
   2   7  15        1.32        1.57      2.39 o 
   3   7  15        4.13        7.28      2.96 o 
   4   7  15        3.80        2.59      3.00 o 
   5   7  15        4.16       11.61      4.33 o 
   6   7  15        0.16       -0.21      5.19 o 
   7   7  15       31.29       22.63      5.22 o 
  -4   8  15       52.87       60.62      6.65 o 
  -3   8  15       67.19       56.23      5.06 o 
  -2   8  15        0.52        0.24      2.56 o 
  -1   8  15        7.65        3.28      2.53 o 
   0   8  15      127.45      107.70      9.29 o 
   1   8  15       96.69      109.08      5.68 o 
   2   8  15        8.19        6.94      2.68 o 
   3   8  15       13.59       15.44      3.43 o 
   4   8  15       50.89       53.91      7.69 o 
   5   8  15      117.95      134.34      7.38 o 
   6   8  15       16.97       16.16      5.22 o 
   7   8  15       95.81      100.68     11.29 o 
  -4   9  15        5.80        5.45      4.86 o 
  -3   9  15        5.45        1.35      3.20 o 
  -2   9  15       65.11       59.64      4.57 o 
  -1   9  15       34.55       34.36      3.67 o 
   0   9  15       16.10       14.07      3.05 o 
   1   9  15       87.23       67.81      4.69 o 
   2   9  15       46.59       45.59      4.04 o 
   3   9  15        3.18        0.78      2.60 o 
   4   9  15        2.42        0.69      3.05 o 
   5   9  15        7.89        5.13      4.07 o 
   6   9  15        7.91        7.21      4.46 o 
  -3  10  15       73.19       72.71      9.78 o 
  -2  10  15        4.24        2.54      2.85 o 
  -1  10  15       86.77       84.50      5.57 o 
   0  10  15        0.03       -3.56      2.49 o 
   1  10  15        1.24        1.55      2.68 o 
   2  10  15       28.19       29.49      3.63 o 
   3  10  15       57.03       58.57      5.49 o 
   4  10  15       10.67       12.45      3.65 o 
   5  10  15       14.30       10.72      3.83 o 
   6  10  15      178.97      209.29     11.22 o 
  -2  11  15      182.54      177.37      6.98 o 
  -1  11  15       43.92       38.83      3.81 o 
   0  11  15       97.40       95.26      5.40 o 
   1  11  15       75.83       71.73      4.84 o 
   2  11  15       59.62       59.54      4.59 o 
   3  11  15       37.78       30.84      4.35 o 
   4  11  15      177.18      173.47      9.76 o 
   5  11  15      133.12      154.85      9.54 o 
   0  12  15       40.85       29.60      4.83 o 
   1  12  15       67.89       70.76      6.11 o 
   2  12  15        0.31       -2.56      3.43 o 
   3  12  15       18.99       19.63      4.45 o 
   4  12  15       20.34       15.54      4.87 o 
  -3 -11  16       15.27       12.35      8.38 o 
  -2 -11  16       12.35       12.27     11.41 o 
  -1 -11  16       50.76       44.35      9.98 o 
   0 -11  16       29.90       25.14     12.55 o 
   1 -11  16        0.04       -9.52      8.28 o 
  -4 -10  16       39.09       45.80     15.70 o 
  -3 -10  16       37.57       43.50      9.86 o 
  -2 -10  16        9.36       -7.09      6.47 o 
  -1 -10  16      194.87      201.35     26.45 o 
   0 -10  16        0.00        6.52      6.87 o 
   1 -10  16       63.78       86.07     17.67 o 
   2 -10  16       80.85       82.24     17.63 o 
   3 -10  16      108.89       95.83     18.75 o 
  -5  -9  16       83.85       98.83     13.56 o 
  -4  -9  16        6.60       -1.55      7.47 o 
  -3  -9  16        0.15       -9.65      6.30 o 
  -2  -9  16      245.69      258.17     18.53 o 
  -1  -9  16        6.33        8.35     10.42 o 
   0  -9  16       10.88       -0.80      9.01 o 
   1  -9  16       24.51       40.45     12.82 o 
   2  -9  16       63.42       80.15     17.65 o 
   3  -9  16        0.62       -9.24      7.74 o 
   4  -9  16       46.64       55.73     15.29 o 
  -5  -8  16       16.25       10.44      8.23 o 
  -4  -8  16       99.30      116.66     13.20 o 
  -3  -8  16        2.40       -6.23      6.56 o 
  -2  -8  16      546.74      545.45     24.76 o 
  -1  -8  16       84.11       86.99     15.71 o 
   0  -8  16       51.51       85.28     15.56 o 
   1  -8  16       29.77       24.06     11.72 o 
   2  -8  16        5.59       19.43     10.92 o 
   3  -8  16        3.60       -2.20      8.54 o 
   4  -8  16        3.72       16.19     10.24 o 
   5  -8  16       58.76       55.65     15.54 o 
  -6  -7  16       57.24       73.43      6.86 o 
  -5  -7  16       77.07       83.57      6.08 o 
  -4  -7  16       29.78       28.06      3.96 o 
  -3  -7  16        0.95        5.85      6.33 o 
  -2  -7  16       65.84       71.01     13.75 o 
  -1  -7  16        1.78       -9.78      4.97 o 
   0  -7  16       64.44       50.59      9.23 o 
   1  -7  16       51.68       28.16     11.19 o 
   2  -7  16        5.78       20.37     12.03 o 
   3  -7  16        0.00        1.07      5.67 o 
   4  -7  16      210.72      254.50     27.75 o 
   5  -7  16        0.16        7.02      9.80 o 
  -6  -6  16        4.36        1.25      4.10 o 
  -5  -6  16        0.85        3.89      3.73 o 
  -4  -6  16        8.39        8.89      3.52 o 
  -3  -6  16       10.77       11.68      3.52 o 
  -2  -6  16       11.78       13.39      3.12 o 
  -1  -6  16      139.46      138.78     11.13 o 
   0  -6  16       32.23       37.87      7.46 o 
   1  -6  16        1.70        3.27      8.10 o 
   2  -6  16       33.34       44.83      7.70 o 
   3  -6  16        0.19        1.25      5.22 o 
   4  -6  16        0.65       -3.56      2.89 o 
   5  -6  16        6.58        3.12      5.13 o 
   6  -6  16       30.16       33.64      5.22 o 
  -6  -5  16        0.07        5.50      4.19 o 
  -5  -5  16      141.49      147.36     11.94 o 
  -4  -5  16        0.01        5.64      3.50 o 
  -3  -5  16       57.64       60.69      5.23 o 
  -2  -5  16        4.18        2.96      2.99 o 
  -1  -5  16        3.08        3.78      2.83 o 
   0  -5  16       46.80       57.92      4.47 o 
   1  -5  16       51.44       50.37      7.62 o 
   2  -5  16       35.82       34.22      3.73 o 
   3  -5  16        3.85        4.44      2.75 o 
   4  -5  16        0.20        2.06      3.63 o 
   5  -5  16       58.13       55.96      6.32 o 
   6  -5  16        2.16        0.70      4.34 o 
  -6  -4  16        1.36       -1.48      3.92 o 
  -5  -4  16        4.57       -0.36      3.70 o 
  -4  -4  16        1.14        4.79      3.37 o 
  -3  -4  16        8.90       10.93      3.42 o 
  -2  -4  16       54.19       54.90      9.08 o 
  -1  -4  16       30.85       29.70      3.84 o 
   0  -4  16       20.10       20.06      3.30 o 
   1  -4  16      136.21      134.54      5.82 o 
   2  -4  16      114.63      115.48      6.11 o 
   3  -4  16       45.23       48.53      4.36 o 
   4  -4  16       35.84       48.96      6.19 o 
   5  -4  16        0.18        2.26      3.92 o 
   6  -4  16       31.50       34.38      5.81 o 
   7  -4  16        6.47       12.11      7.54 o 
  -6  -3  16        0.00        2.32      4.30 o 
  -5  -3  16       13.12       15.20      4.27 o 
  -4  -3  16       94.90       90.47      6.45 o 
  -3  -3  16       48.39       48.69      4.93 o 
  -2  -3  16      511.03      483.06     15.33 o 
  -1  -3  16        1.09       -3.95      2.45 o 
   0  -3  16      133.53      145.97      6.92 o 
   1  -3  16       95.95       91.42      4.96 o 
   2  -3  16      174.70      173.59      7.37 o 
   3  -3  16       45.36       38.46      8.24 o 
   4  -3  16       29.07       29.07      4.93 o 
   5  -3  16      164.44      176.47     10.88 o 
   6  -3  16       25.39       16.64      5.76 o 
   7  -3  16       76.95       72.76     10.76 o 
  -6  -2  16       34.91       28.47      5.03 o 
  -5  -2  16        2.47        5.76      5.33 o 
  -4  -2  16        5.21        2.46      3.27 o 
  -3  -2  16      195.48      186.38      8.40 o 
  -2  -2  16       87.47       86.99      5.99 o 
  -1  -2  16      240.42      230.21     11.86 o 
   0  -2  16      147.40      128.04      5.83 o 
   1  -2  16       97.35       74.69      4.53 o 
   2  -2  16       42.04       39.97      3.64 o 
   3  -2  16      167.51      158.52     11.32 o 
   4  -2  16      430.87      418.77     15.15 o 
   5  -2  16      119.08      118.83     12.04 o 
   6  -2  16       89.80       99.06      8.55 o 
   7  -2  16       42.31       51.75      7.11 o 
  -6  -1  16        1.39        1.26      3.80 o 
  -5  -1  16       77.25       90.96      6.57 o 
  -4  -1  16       10.04        5.71      3.47 o 
  -3  -1  16        3.57        3.26      3.08 o 
  -2  -1  16        7.39        7.00      2.90 o 
  -1  -1  16       12.23       11.48      3.05 o 
   0  -1  16      317.74      288.45      9.38 o 
   1  -1  16        0.55       -3.06      2.17 o 
   2  -1  16       73.55       57.07      5.11 o 
   3  -1  16        9.84       17.02      6.81 o 
   4  -1  16        5.20        4.14      6.68 o 
   5  -1  16      122.36      127.19      9.07 o 
   6  -1  16      111.49       98.48     12.34 o 
   7  -1  16      138.69      149.66     13.02 o 
  -6   0  16       28.45       35.55      5.42 o 
  -5   0  16        2.49        4.21      4.36 o 
  -4   0  16      150.34      152.49      7.77 o 
  -3   0  16       58.24       71.01      5.67 o 
  -2   0  16      121.32      117.89     12.74 o 
  -1   0  16      198.04      166.69      7.44 o 
   0   0  16        6.75       15.80      2.78 o 
   1   0  16      224.56      194.06     11.84 o 
   2   0  16      151.15      130.25      7.21 o 
   3   0  16      594.74      610.60     21.94 o 
   4   0  16       99.36       84.62      7.26 o 
   5   0  16      154.65      147.53      9.58 o 
   6   0  16       55.86       50.12      6.49 o 
   7   0  16        7.45        0.80      4.75 o 
  -6   1  16       71.23       72.69     17.44 o 
  -5   1  16      102.45      124.42      8.17 o 
  -4   1  16       18.03       20.24      4.23 o 
  -3   1  16       84.34       80.54      6.10 o 
  -2   1  16        0.07       -2.36      2.09 o 
  -1   1  16        1.53        1.23      2.53 o 
   0   1  16        9.69        7.26      2.15 o 
   1   1  16        0.09        2.70      2.37 o 
   2   1  16       47.14       38.06      3.62 o 
   3   1  16        0.03        3.13      4.67 o 
   4   1  16      168.51      169.90     19.01 o 
   5   1  16       44.85       34.37      7.08 o 
   6   1  16        8.68        6.79      4.98 o 
   7   1  16       23.28       13.15      5.75 o 
  -6   2  16       34.55       34.39     10.95 o 
  -5   2  16       51.55       55.17      5.86 o 
  -4   2  16       21.71       26.72      3.32 o 
  -3   2  16      458.35      429.57     10.69 o 
  -2   2  16        2.09        3.22      2.21 o 
  -1   2  16      232.61      212.17     12.32 o 
   0   2  16        0.05       -0.19      2.32 o 
   1   2  16       23.78        9.67      3.99 o 
   2   2  16       70.85       71.32      4.65 o 
   3   2  16      162.75      150.69      6.60 o 
   4   2  16      196.73      208.46      7.96 o 
   5   2  16       53.93       56.12      6.90 o 
   6   2  16        5.54        3.78      4.83 o 
   7   2  16        9.08        7.37      5.40 o 
   8   2  16        7.30        3.62      5.77 o 
  -6   3  16       15.81        8.23      4.51 o 
  -5   3  16       35.59       33.86     13.82 o 
  -4   3  16       34.38       34.16      4.98 o 
  -3   3  16       54.60       57.25      5.59 o 
  -2   3  16       58.06       58.63      4.45 o 
  -1   3  16      176.80      181.74      8.69 o 
   0   3  16        3.68        4.02      2.56 o 
   1   3  16      162.83      175.10      8.23 o 
   2   3  16       25.07       31.00      4.51 o 
   3   3  16       68.36       75.59      6.39 o 
   4   3  16      129.47      134.10      6.09 o 
   5   3  16        2.38       -0.15      3.06 o 
   6   3  16      163.22      186.53      9.15 o 
   7   3  16        9.21        6.13      7.55 o 
   8   3  16       40.36       27.73      8.89 o 
  -6   4  16        0.03       -2.60      4.05 o 
  -5   4  16       15.71       16.00      4.57 o 
  -4   4  16        7.09        4.26      3.82 o 
  -3   4  16       83.35       73.37      7.00 o 
  -2   4  16       12.00       10.95      3.26 o 
  -1   4  16       26.70       33.88      5.93 o 
   0   4  16       62.21       51.05      7.18 o 
   1   4  16       16.87       15.35      3.38 o 
   2   4  16        2.66        8.03      2.76 o 
   3   4  16       12.31       13.03      3.18 o 
   4   4  16       51.72       49.65      4.64 o 
   5   4  16        2.59       -7.36      3.68 o 
   6   4  16        0.02       -0.47      4.12 o 
   7   4  16       54.29       63.39      9.68 o 
  -5   5  16       13.14       16.89      4.75 o 
  -4   5  16        4.08        2.51      3.72 o 
  -3   5  16        1.66       -1.53      2.94 o 
  -2   5  16       22.68       22.38      3.78 o 
  -1   5  16        6.70        9.96      3.26 o 
   0   5  16        1.45        5.45      2.85 o 
   1   5  16       16.30       13.72      3.28 o 
   2   5  16       97.27       99.63      5.68 o 
   3   5  16        5.47        0.74      2.75 o 
   4   5  16        0.34       -0.76      2.96 o 
   5   5  16        5.30        7.37      3.52 o 
   6   5  16        0.17       -3.54      3.71 o 
   7   5  16       17.33       14.74      5.01 o 
  -5   6  16       67.02       68.14      8.56 o 
  -4   6  16        4.42        2.92      3.98 o 
  -3   6  16        2.66        2.84      3.23 o 
  -2   6  16       54.30       54.24      5.17 o 
  -1   6  16        0.51       -0.31      2.57 o 
   0   6  16       52.09       52.85      4.10 o 
   1   6  16       31.37       32.42      3.45 o 
   2   6  16      156.18      149.14      6.30 o 
   3   6  16      126.65      126.76      7.23 o 
   4   6  16       47.57       52.86     10.03 o 
   5   6  16       62.68       60.68      5.31 o 
   6   6  16        6.14        6.44      4.38 o 
   7   6  16        0.16       -9.23      5.09 o 
  -4   7  16       16.87        6.36      4.40 o 
  -3   7  16        0.10       -2.98      3.16 o 
  -2   7  16       10.25        8.52      3.46 o 
  -1   7  16       54.71       43.33      3.76 o 
   0   7  16       29.96       22.56      3.29 o 
   1   7  16       20.77       24.55      3.83 o 
   2   7  16       27.64       22.06      3.49 o 
   3   7  16       26.86       16.77      3.53 o 
   4   7  16       24.99       19.79      3.80 o 
   5   7  16       26.84       28.19      4.44 o 
   6   7  16        0.27       -1.71      3.69 o 
   7   7  16       20.67       24.16      5.54 o 
  -4   8  16       22.76       15.97      5.83 o 
  -3   8  16       21.62       22.08      4.22 o 
  -2   8  16        0.48        2.27      2.70 o 
  -1   8  16       97.41       92.50      5.30 o 
   0   8  16        8.13       11.22      2.91 o 
   1   8  16      553.86      510.12     12.15 o 
   2   8  16        9.88        4.90      2.84 o 
   3   8  16      133.12      155.96      8.29 o 
   4   8  16        2.33        6.53      3.31 o 
   5   8  16      224.37      248.84     10.04 o 
   6   8  16       34.14       34.85      5.03 o 
  -3   9  16       60.99       58.70      6.20 o 
  -2   9  16        4.64        0.65      2.86 o 
  -1   9  16        9.49        8.29      2.92 o 
   0   9  16       26.71       14.78      3.29 o 
   1   9  16        0.20       -3.95      2.98 o 
   2   9  16        2.95        4.01      2.77 o 
   3   9  16        0.38       -2.03      2.62 o 
   4   9  16      174.04      185.92      8.60 o 
   5   9  16        0.69        3.59      3.64 o 
   6   9  16       31.04       34.36      8.69 o 
  -2  10  16       41.49       39.29      4.82 o 
  -1  10  16       66.27       67.70      4.81 o 
   0  10  16       60.28       44.14      4.40 o 
   1  10  16      110.48       97.62      5.73 o 
   2  10  16      203.35      196.29      7.68 o 
   3  10  16       34.24       34.11      4.09 o 
   4  10  16       23.69       23.29      6.92 o 
   5  10  16        5.73        3.98      5.89 o 
  -1  11  16       24.30       33.99      4.01 o 
   0  11  16        0.44        2.84      2.96 o 
   1  11  16        0.90        2.63      2.91 o 
   2  11  16       38.22       42.54      4.25 o 
   3  11  16       57.88       58.36      7.00 o 
   4  11  16        0.28        0.00      3.37 o 
  -1 -11  17       10.35        6.03      7.81 o 
   0 -11  17       51.58       23.93     13.27 o 
  -3 -10  17      135.78      130.73     14.76 o 
  -2 -10  17       15.97        9.84      8.12 o 
  -1 -10  17      142.17      150.99     21.00 o 
   0 -10  17        0.00        3.49      6.85 o 
   1 -10  17       25.65       39.43     14.14 o 
   2 -10  17       10.16       15.50     11.57 o 
  -4  -9  17        1.33        1.89      8.11 o 
  -3  -9  17       16.84       11.22      8.12 o 
  -2  -9  17        0.00       -5.75      6.84 o 
  -1  -9  17       19.72       14.78     11.54 o 
   0  -9  17       91.35      109.48     20.40 o 
   1  -9  17       84.88       89.41     17.71 o 
   2  -9  17        7.19       20.38     11.89 o 
   3  -9  17       33.63       40.91     13.90 o 
  -5  -8  17       16.70       14.59      5.92 o 
  -4  -8  17        4.77        8.09      7.97 o 
  -3  -8  17      166.04      172.00     15.54 o 
  -2  -8  17       14.77       34.57      9.81 o 
  -1  -8  17      356.82      377.23     19.93 o 
   0  -8  17      107.28      143.12     15.15 o 
   1  -8  17       40.73       52.83     14.16 o 
   2  -8  17      113.36      140.87     22.35 o 
   3  -8  17      127.69      143.68     22.24 o 
   4  -8  17      198.07      205.94     25.70 o 
  -5  -7  17        3.99        2.72      3.62 o 
  -4  -7  17       12.89       15.30      5.28 o 
  -3  -7  17       52.80       38.89     10.89 o 
  -2  -7  17        5.61        9.00      6.73 o 
  -1  -7  17       11.78        2.06      6.86 o 
   0  -7  17       51.12       73.24     10.99 o 
   1  -7  17        2.20       -2.64      8.67 o 
   2  -7  17       46.30       49.76     13.78 o 
   3  -7  17       12.73       28.60      7.72 o 
   4  -7  17        4.07        6.25      9.68 o 
   5  -7  17       10.21       -1.71     10.08 o 
  -5  -6  17       33.43       29.41      4.92 o 
  -4  -6  17       44.51       41.17      4.91 o 
  -3  -6  17        8.64        4.91      3.30 o 
  -2  -6  17        4.99        5.24      2.97 o 
  -1  -6  17       14.05       11.45      3.03 o 
   0  -6  17        0.43        3.12      3.83 o 
   1  -6  17        1.13       -0.51      2.99 o 
   2  -6  17        1.62       -2.49      4.93 o 
   3  -6  17        1.55        3.45      3.77 o 
   4  -6  17        0.41       -0.59      3.15 o 
   5  -6  17       26.25       19.42      8.32 o 
  -6  -5  17        1.74       -4.41      8.46 o 
  -5  -5  17        4.72       -2.34      3.92 o 
  -4  -5  17       11.35       11.57      3.89 o 
  -3  -5  17       63.14       58.25      5.35 o 
  -2  -5  17        2.83        5.76      3.15 o 
  -1  -5  17        0.34       -1.25      3.43 o 
   0  -5  17       55.80       57.67      4.40 o 
   1  -5  17       30.57       25.24      4.09 o 
   2  -5  17       38.56       46.63      5.18 o 
   3  -5  17        5.56        6.21      2.89 o 
   4  -5  17       11.19       12.33      4.27 o 
   5  -5  17        0.04        3.10      4.23 o 
   6  -5  17        1.21        3.52      6.93 o 
  -6  -4  17        7.93        8.69      5.17 o 
  -5  -4  17        6.59        9.22      4.17 o 
  -4  -4  17       53.86       55.17      5.51 o 
  -3  -4  17        0.01       -0.24      3.49 o 
  -2  -4  17        0.91        2.15      2.98 o 
  -1  -4  17        1.84       -2.36      3.28 o 
   0  -4  17        0.08       -0.49      2.61 o 
   1  -4  17        4.07        2.44      2.43 o 
   2  -4  17       53.51       56.01      4.76 o 
   3  -4  17        0.32        2.32      2.86 o 
   4  -4  17        4.33        8.72      4.35 o 
   5  -4  17        0.78        1.64      4.09 o 
   6  -4  17       19.01       26.11      5.72 o 
  -6  -3  17        5.70        2.06      4.18 o 
  -5  -3  17        1.28        3.19      3.87 o 
  -4  -3  17       14.02        9.25      4.63 o 
  -3  -3  17       56.36       54.57      5.25 o 
  -2  -3  17      185.45      181.66     10.97 o 
  -1  -3  17      108.06      111.94      6.57 o 
   0  -3  17       21.10       25.98      3.75 o 
   1  -3  17       18.26       16.55      2.95 o 
   2  -3  17        0.48        4.63      2.68 o 
   3  -3  17       52.94       43.81      6.77 o 
   4  -3  17       73.37       83.27      7.18 o 
   5  -3  17       14.47       10.23      4.47 o 
   6  -3  17       17.34       10.14      4.85 o 
  -6  -2  17        0.93       -1.73      3.87 o 
  -5  -2  17       12.61       16.35      4.26 o 
  -4  -2  17        1.20        2.83      3.50 o 
  -3  -2  17       18.79       17.29      3.80 o 
  -2  -2  17       29.20       22.07      3.88 o 
  -1  -2  17       69.21       79.36      5.62 o 
   0  -2  17       49.38       38.39      4.16 o 
   1  -2  17        0.09        1.45      2.35 o 
   2  -2  17       50.70       47.90      4.00 o 
   3  -2  17       10.54       15.12      4.28 o 
   4  -2  17       22.75       23.90      5.07 o 
   5  -2  17       13.66       18.79      4.97 o 
   6  -2  17       15.53       20.17      5.24 o 
   7  -2  17        0.57       -0.66      9.08 o 
  -6  -1  17        0.95        3.43      7.39 o 
  -5  -1  17      141.55      151.20     15.84 o 
  -4  -1  17        1.35       -1.24      3.28 o 
  -3  -1  17       30.02       25.89      4.43 o 
  -2  -1  17      119.57      122.81      6.96 o 
  -1  -1  17      107.06       81.41      5.66 o 
   0  -1  17        2.14        2.58      2.46 o 
   1  -1  17      191.98      174.30      6.80 o 
   2  -1  17       46.43       53.98      5.06 o 
   3  -1  17       34.06       30.34      5.09 o 
   4  -1  17       27.61       22.52      8.42 o 
   5  -1  17       35.44       29.67      5.60 o 
   6  -1  17        0.00       -0.62      4.37 o 
   7  -1  17       12.64       18.93      5.80 o 
  -6   0  17        3.81        3.76      4.64 o 
  -5   0  17       59.64       53.01      6.13 o 
  -4   0  17        1.93        6.23      4.27 o 
  -3   0  17      261.55      232.14     10.27 o 
  -2   0  17        2.24        0.86      3.10 o 
  -1   0  17       41.06       32.32      4.39 o 
   0   0  17        4.87        1.68      2.43 o 
   1   0  17        0.00       -2.87      2.58 o 
   2   0  17       13.11       21.21      4.01 o 
   3   0  17      454.36      470.64     16.36 o 
   4   0  17       29.55       42.43     10.54 o 
   5   0  17      374.75      367.54     19.92 o 
   6   0  17        0.21        4.41      4.25 o 
   7   0  17       54.98       63.38      9.60 o 
  -6   1  17        0.01        2.34      6.57 o 
  -5   1  17       64.18       71.29      6.59 o 
  -4   1  17        8.69        2.95      4.62 o 
  -3   1  17       40.17       34.60      4.85 o 
  -2   1  17       14.93       13.03      3.55 o 
  -1   1  17      225.21      209.56      6.85 o 
   0   1  17        2.21        0.78      2.26 o 
   1   1  17      433.50      418.78     14.87 o 
   2   1  17        0.89        1.44      4.70 o 
   3   1  17       73.47       82.07      7.38 o 
   4   1  17       35.13       44.06      7.41 o 
   5   1  17       11.39        7.38      6.04 o 
   6   1  17       22.15       15.00      8.51 o 
   7   1  17        8.48       19.15      7.31 o 
  -6   2  17        4.24        5.56      8.89 o 
  -5   2  17       89.84       88.64     14.36 o 
  -4   2  17       93.42       87.14      6.44 o 
  -3   2  17      170.66      171.97      6.73 o 
  -2   2  17      545.68      549.04     13.90 o 
  -1   2  17       23.94       21.68      4.29 o 
   0   2  17      101.38       91.22      5.22 o 
   1   2  17       74.55       62.89      4.56 o 
   2   2  17       78.79       77.43      4.90 o 
   3   2  17       55.99       49.50      4.33 o 
   4   2  17       75.42       52.93      7.78 o 
   5   2  17       70.72       57.67      8.64 o 
   6   2  17        2.35        0.83      6.03 o 
   7   2  17        1.87        1.41      6.75 o 
  -5   3  17        9.55       13.99      4.61 o 
  -4   3  17        0.12        0.39      3.55 o 
  -3   3  17        0.24        0.86      3.42 o 
  -2   3  17       18.70       17.08      4.12 o 
  -1   3  17       11.40        5.71      2.80 o 
   0   3  17       10.67        8.19      2.89 o 
   1   3  17      278.37      263.76      8.49 o 
   2   3  17        1.62       -0.29      2.76 o 
   3   3  17        3.02        2.24      2.93 o 
   4   3  17       22.29       23.96      3.89 o 
   5   3  17       41.38       49.86      4.92 o 
   6   3  17        0.29       -8.34      8.13 o 
   7   3  17      133.39      121.53     13.18 o 
  -5   4  17        0.52        1.22      4.13 o 
  -4   4  17        1.04       -4.97      3.49 o 
  -3   4  17       16.44       18.74      5.25 o 
  -2   4  17       94.71       84.04      7.08 o 
  -1   4  17        8.34        8.36      4.20 o 
   0   4  17       53.11       56.65      4.93 o 
   1   4  17        2.59        3.52      4.86 o 
   2   4  17       91.06      109.59      9.75 o 
   3   4  17       39.89       30.68      4.60 o 
   4   4  17        8.81        4.55      3.38 o 
   5   4  17        4.85        1.70      4.11 o 
   6   4  17        1.08       -3.53      4.15 o 
   7   4  17       12.66       18.70      6.77 o 
  -5   5  17       33.40       37.58      5.90 o 
  -4   5  17        0.16        1.27      4.09 o 
  -3   5  17       13.69        7.62      4.16 o 
  -2   5  17      169.99      167.68      8.23 o 
  -1   5  17       24.58       23.85      5.05 o 
   0   5  17       18.94       23.16      5.83 o 
   1   5  17       65.79       61.25      8.20 o 
   2   5  17       69.17       71.12      5.75 o 
   3   5  17        3.32        0.70      2.99 o 
   4   5  17       29.45       40.91      7.64 o 
   5   5  17       15.21       15.17      4.06 o 
   6   5  17       34.50       32.64      5.45 o 
   7   5  17       48.78       42.94      6.11 o 
  -4   6  17        0.22        0.51      4.90 o 
  -3   6  17        1.51        1.43      3.47 o 
  -2   6  17       10.46       11.09      3.55 o 
  -1   6  17       29.84       21.40      5.31 o 
   0   6  17        0.06       -0.07      2.93 o 
   1   6  17        1.44       -3.41      2.79 o 
   2   6  17        0.54        0.87      2.79 o 
   3   6  17       20.04       16.06      3.53 o 
   4   6  17       66.09       61.28      5.36 o 
   5   6  17       56.00       67.11      5.73 o 
   6   6  17        0.15       -2.09      4.24 o 
   7   6  17       24.88       26.29      5.79 o 
  -4   7  17       57.94       69.80      9.89 o 
  -3   7  17       10.27        8.03      4.17 o 
  -2   7  17        4.98        3.69      3.43 o 
  -1   7  17       34.89       35.53      4.61 o 
   0   7  17       24.69       22.45      4.07 o 
   1   7  17       32.30       22.84      3.35 o 
   2   7  17       15.86       12.94      3.09 o 
   3   7  17        0.71        0.32      3.18 o 
   4   7  17       66.74       67.66      5.64 o 
   5   7  17        7.86        4.85      4.29 o 
   6   7  17       13.86       17.31      4.96 o 
  -3   8  17        0.14       -3.44      5.59 o 
  -2   8  17       74.23       73.81      6.14 o 
  -1   8  17       72.64       85.32      6.46 o 
   0   8  17      129.70      123.55      6.68 o 
   1   8  17        3.76       -0.50      3.42 o 
   2   8  17       33.80       42.71      4.21 o 
   3   8  17       10.09       16.29      3.78 o 
   4   8  17        0.27        6.72      3.73 o 
   5   8  17        0.27        4.29      3.76 o 
   6   8  17        0.82        5.35      4.98 o 
  -2   9  17       60.14       56.68      6.79 o 
  -1   9  17       14.10       13.72      4.26 o 
   0   9  17       64.94       53.83      4.59 o 
   1   9  17       12.14       17.08      3.44 o 
   2   9  17       19.13       11.70      3.26 o 
   3   9  17      162.89      179.83      8.49 o 
   4   9  17        1.38        2.98      3.91 o 
   5   9  17        0.04       -0.85      3.60 o 
  -1  10  17      143.74      128.24      7.70 o 
   0  10  17       32.57       25.26      3.81 o 
   1  10  17        6.01        9.57      3.30 o 
   2  10  17      165.12      159.64      7.35 o 
   3  10  17        1.78       -1.62      2.97 o 
   4  10  17       36.64       39.64      7.34 o 
   1  11  17       75.40       66.89      5.97 o 
   2  11  17       31.80       33.31      4.91 o 
   3  11  17       19.32       21.23      4.42 o 
  -1 -10  18       38.25       28.88     10.00 o 
   0 -10  18       17.41       23.88     13.37 o 
  -3  -9  18       12.84        5.27      8.15 o 
  -2  -9  18       52.63       41.51     15.62 o 
  -1  -9  18       10.41       20.79     12.36 o 
   0  -9  18       19.36       26.01      8.87 o 
   1  -9  18      224.14      269.50     30.18 o 
   2  -9  18        5.09        9.15     11.77 o 
  -4  -8  18      122.31      155.68     15.48 o 
  -3  -8  18       22.91       15.58      8.54 o 
  -2  -8  18       85.07      115.66     13.15 o 
   0  -8  18       69.59       79.47     13.68 o 
   1  -8  18        1.00       19.32     11.17 o 
   2  -8  18       10.07       -2.40      9.68 o 
   3  -8  18       13.48        0.03     10.31 o 
  -4  -7  18       94.20       87.73      8.42 o 
  -3  -7  18        2.91        4.00      6.35 o 
  -2  -7  18        7.83        0.50      6.69 o 
  -1  -7  18        0.37       -4.55      6.03 o 
   0  -7  18        6.32        4.07      6.57 o 
   1  -7  18       46.64       62.48     15.15 o 
   2  -7  18       11.08        4.92     10.11 o 
   3  -7  18       61.44       71.82     10.80 o 
   4  -7  18        0.92        4.93     10.39 o 
  -5  -6  18       24.79       38.15      6.61 o 
  -4  -6  18       12.37        8.71      3.99 o 
  -3  -6  18        0.06        1.83      3.38 o 
  -2  -6  18       41.68       47.57      4.64 o 
  -1  -6  18       94.06       95.57      6.88 o 
   0  -6  18       77.52       79.46      5.23 o 
   1  -6  18        2.34        7.61      4.56 o 
   2  -6  18      138.61      161.23     11.30 o 
   3  -6  18       23.10       27.12      4.96 o 
   4  -6  18      184.74      226.71     17.79 o 
   5  -6  18        9.50       -0.81      6.83 o 
  -5  -5  18        5.06        6.72      5.14 o 
  -4  -5  18        0.54       -1.26      4.40 o 
  -3  -5  18       71.90       77.23      8.92 o 
  -2  -5  18      126.64      134.58      7.46 o 
  -1  -5  18       81.38       93.29      7.22 o 
   0  -5  18       22.56       28.72      3.69 o 
   1  -5  18       33.51       44.31      7.02 o 
   2  -5  18        0.19        3.61      2.84 o 
   3  -5  18      114.18      129.52      7.05 o 
   4  -5  18       39.35       29.89      5.13 o 
   5  -5  18       17.72       19.64      5.19 o 
  -5  -4  18       42.28       40.35      5.43 o 
  -4  -4  18       25.76       26.43      4.63 o 
  -3  -4  18        2.07       -1.81      3.18 o 
  -2  -4  18        3.40        2.72      3.20 o 
  -1  -4  18       38.18       43.42      4.57 o 
   0  -4  18       78.94       79.62      5.31 o 
   1  -4  18      122.75      127.44      8.24 o 
   2  -4  18      110.23      120.08      6.75 o 
   3  -4  18        0.88        0.05      3.56 o 
   4  -4  18       25.32       40.47      5.87 o 
   5  -4  18       14.46       21.67      5.16 o 
   6  -4  18        0.88       13.13      7.63 o 
  -5  -3  18       18.66       20.28      4.66 o 
  -4  -3  18       34.31       25.74      5.23 o 
  -3  -3  18       80.58       86.95      6.47 o 
  -2  -3  18        0.70       -0.78      3.15 o 
  -1  -3  18       77.12       84.63      6.00 o 
   0  -3  18      200.99      216.30      8.06 o 
   1  -3  18        2.27        1.45      2.63 o 
   2  -3  18      140.31      152.32     10.83 o 
   3  -3  18        9.40       12.13      4.42 o 
   4  -3  18        0.22       -3.73      3.66 o 
   5  -3  18        0.16       -1.17      4.01 o 
   6  -3  18       25.19       35.74      8.45 o 
  -5  -2  18        0.46        2.27      3.96 o 
  -4  -2  18        9.57        5.48      3.65 o 
  -3  -2  18        7.29        8.19      4.75 o 
  -2  -2  18      263.07      282.34     14.24 o 
  -1  -2  18      101.43      123.49      7.00 o 
   0  -2  18       24.91       22.32      3.47 o 
   1  -2  18       13.25       14.43      3.00 o 
   2  -2  18       50.50       46.00      4.64 o 
   3  -2  18        9.50       13.94      4.57 o 
   4  -2  18       65.71       65.29      6.86 o 
   5  -2  18        4.46       11.22      4.90 o 
   6  -2  18       26.57       23.59      6.38 o 
  -5  -1  18        0.02        1.37      3.99 o 
  -4  -1  18       57.98       67.97      6.54 o 
  -3  -1  18        3.88        0.99      3.20 o 
  -2  -1  18      189.33      185.99      8.54 o 
  -1  -1  18      248.78      247.79     12.62 o 
   0  -1  18        0.16       -0.73      2.55 o 
   1  -1  18       11.43        5.67      2.74 o 
   2  -1  18       27.18       27.25      4.33 o 
   3  -1  18        3.65        0.54      3.94 o 
   4  -1  18      315.12      331.24     13.86 o 
   5  -1  18        0.00       -2.84      4.09 o 
   6  -1  18        0.02        6.97      5.33 o 
  -5   0  18       53.71       57.23      6.90 o 
  -4   0  18        1.13        3.68      4.68 o 
  -3   0  18        2.11       -0.14      3.40 o 
  -2   0  18      164.17      178.93      9.29 o 
  -1   0  18       30.26       25.28      4.32 o 
   0   0  18        5.31        3.84      2.91 o 
   1   0  18       61.22       61.14      7.41 o 
   2   0  18        1.81        2.41      3.92 o 
   3   0  18      167.36      180.66     12.78 o 
   4   0  18       32.81       35.92      7.16 o 
   5   0  18       13.79        7.91     10.94 o 
   6   0  18        1.84       -0.50      5.41 o 
   7   0  18        0.04       -9.65      8.55 o 
  -5   1  18        6.12       11.59      5.41 o 
  -4   1  18        2.69        6.83      3.93 o 
  -3   1  18       66.63       68.37      6.14 o 
  -2   1  18        8.70        9.70      3.60 o 
  -1   1  18        3.39        3.86      3.13 o 
   0   1  18       30.56       30.63      5.42 o 
   1   1  18       95.14       92.20      7.57 o 
   2   1  18        2.64        6.15      4.23 o 
   3   1  18        8.16       -0.31      4.13 o 
   4   1  18      193.63      176.16     13.19 o 
   5   1  18      148.76      141.52     12.16 o 
   6   1  18       17.76       20.36      8.82 o 
   7   1  18       29.93       60.25      9.53 o 
  -5   2  18       15.62       13.03      9.19 o 
  -4   2  18       58.16       50.91     11.59 o 
  -3   2  18       96.86       84.92      6.64 o 
  -2   2  18      142.65      160.04      7.87 o 
  -1   2  18       70.19       57.87      4.55 o 
   0   2  18        4.64        1.80      2.84 o 
   1   2  18       43.60       50.79      4.41 o 
   2   2  18       15.89       18.90      3.76 o 
   3   2  18       16.64       18.36      5.06 o 
   4   2  18      119.28      126.54     11.55 o 
   5   2  18       11.24       11.35      6.65 o 
   6   2  18        4.29        4.93      6.18 o 
   7   2  18        7.38        1.51      6.71 o 
  -5   3  18        4.55        4.74      6.32 o 
  -4   3  18       24.04       19.25      4.84 o 
  -3   3  18       81.72       78.38      7.04 o 
  -2   3  18      191.51      186.26      9.55 o 
  -1   3  18        3.71        0.67      2.74 o 
   0   3  18       15.38       11.74      3.17 o 
   1   3  18        3.59        4.88      2.98 o 
   2   3  18        7.47        2.52      3.13 o 
   3   3  18       10.13       11.71      3.50 o 
   4   3  18       86.48      110.17      6.40 o 
   5   3  18       28.87       27.42      7.55 o 
   6   3  18        0.57        7.86     10.58 o 
   7   3  18        2.54        7.30     10.74 o 
  -4   4  18       15.22       26.59     12.28 o 
  -3   4  18       26.33       23.47      4.91 o 
  -2   4  18        0.03       -2.98      3.45 o 
  -1   4  18       21.05       16.86      3.82 o 
   0   4  18      140.16      145.18      7.63 o 
   1   4  18       60.58       62.55      5.42 o 
   2   4  18      144.91      162.16      8.14 o 
   3   4  18        0.25        3.71      3.69 o 
   4   4  18       96.20       99.46      7.75 o 
   5   4  18       12.80        8.75      4.88 o 
   6   4  18      104.62      142.55     20.18 o 
  -4   5  18       39.92       38.39      6.01 o 
  -3   5  18        3.66        0.91      4.05 o 
  -2   5  18        7.66        6.93      3.54 o 
  -1   5  18       22.01       25.70      5.32 o 
   0   5  18      167.57      166.37      8.19 o 
   1   5  18        0.07       -0.66      3.17 o 
   2   5  18      132.53      143.01      8.00 o 
   3   5  18       69.72       78.28      6.28 o 
   4   5  18       11.28       12.99      7.26 o 
   5   5  18       22.27       29.30      5.14 o 
   6   5  18       19.84       18.59      5.27 o 
  -4   6  18        7.95       -6.11      4.98 o 
  -3   6  18        7.04       14.19      4.92 o 
  -2   6  18       44.23       43.41      4.99 o 
  -1   6  18       11.11       11.62      3.64 o 
   0   6  18        2.61        1.21      3.74 o 
   1   6  18       98.72      111.37      7.08 o 
   2   6  18        7.54       11.28      3.83 o 
   3   6  18       24.50       26.79      4.67 o 
   4   6  18      115.07      132.84     11.21 o 
   5   6  18        4.21        0.54      3.79 o 
   6   6  18       75.96       73.78      7.03 o 
  -3   7  18       25.68       20.30      5.03 o 
  -2   7  18        0.09        1.01      3.45 o 
  -1   7  18       74.01       64.02      5.68 o 
   0   7  18       97.98       90.49      7.40 o 
   1   7  18        4.44        7.77      3.79 o 
   2   7  18       30.64       35.32      5.02 o 
   3   7  18        6.72        5.52      3.60 o 
   4   7  18       31.60       33.12      4.69 o 
   5   7  18       36.11       23.69      4.65 o 
   6   7  18        2.77       -1.62      7.80 o 
  -2   8  18        8.37       15.78      4.12 o 
  -1   8  18        8.61        2.12      3.64 o 
   0   8  18      164.77      150.84      9.02 o 
   1   8  18        5.79        4.74      3.79 o 
   2   8  18      146.57      132.59      6.60 o 
   3   8  18       62.09       62.36      5.47 o 
   4   8  18      130.51      164.93      8.41 o 
   5   8  18      171.09      196.84     12.34 o 
  -1   9  18       23.84       15.25      7.18 o 
   0   9  18       79.21       74.92      8.91 o 
   1   9  18      325.65      303.63      9.57 o 
   2   9  18      123.30      126.23      6.66 o 
   3   9  18       16.08       16.52      4.03 o 
   4   9  18       43.46       45.48      8.68 o 
   0  10  18        0.02       -1.09      3.89 o 
   1  10  18       25.24       25.29      4.54 o 
   2  10  18        1.01       -3.42      3.40 o 
   3  10  18        1.63       -0.25      4.02 o 
  -1  -9  19       71.12       67.43     20.82 o 
   0  -9  19        0.94        7.77     10.94 o 
   1  -9  19       83.99      107.55     20.19 o 
  -3  -8  19      104.75      114.35     13.97 o 
  -2  -8  19       71.82       50.77     14.78 o 
  -1  -8  19       98.22      131.94     22.14 o 
   0  -8  19        0.95       -5.35      6.48 o 
   1  -8  19       22.78       27.45     13.19 o 
   2  -8  19       41.66       64.42     16.84 o 
  -3  -7  19       71.45       79.39      7.97 o 
  -2  -7  19       51.95       58.45     10.50 o 
  -1  -7  19        4.52        3.77     10.57 o 
   0  -7  19        6.12        8.62     10.80 o 
   1  -7  19       99.94      105.20     18.94 o 
   2  -7  19       16.62       49.52     15.71 o 
   3  -7  19       61.42       89.28     18.32 o 
  -4  -6  19      107.96      119.86      7.60 o 
  -3  -6  19        3.28        0.02      4.54 o 
  -2  -6  19       26.18       27.32      4.16 o 
  -1  -6  19       53.43       56.37      5.84 o 
   0  -6  19       28.37       37.45      6.97 o 
   1  -6  19      124.72      138.26     13.09 o 
   2  -6  19       61.61       67.16      8.17 o 
   3  -6  19       37.60       46.24      6.21 o 
   4  -6  19        4.52       14.09      7.53 o 
  -4  -5  19        0.00       -1.47      3.87 o 
  -3  -5  19      114.71      137.29      7.98 o 
  -2  -5  19        2.88        0.60      3.37 o 
  -1  -5  19        3.92        4.02      3.73 o 
   0  -5  19        0.53        2.34      3.22 o 
   1  -5  19        7.39        8.17      3.66 o 
   2  -5  19        0.02        2.26      3.31 o 
   3  -5  19       12.20       14.29      3.71 o 
   4  -5  19       11.78        7.99      4.59 o 
  -5  -4  19        6.54        3.71      7.57 o 
  -4  -4  19       39.85       56.41      5.92 o 
  -3  -4  19        5.12        5.31      3.74 o 
  -2  -4  19        0.00        0.34      3.31 o 
  -1  -4  19       83.60       83.64      6.12 o 
   0  -4  19      133.05      143.29      7.08 o 
   1  -4  19      145.70      139.86      8.53 o 
   2  -4  19      140.21      136.09      7.81 o 
   3  -4  19       12.22       23.33      4.99 o 
   4  -4  19       45.51       53.14      6.62 o 
   5  -4  19       37.12       37.73      8.87 o 
  -5  -3  19        0.91        4.02      4.56 o 
  -4  -3  19       28.15       39.68      7.43 o 
  -3  -3  19       49.60       47.83      5.32 o 
  -2  -3  19       51.74       57.09      5.40 o 
  -1  -3  19        2.28        5.61      3.37 o 
   0  -3  19        8.68        5.87      3.10 o 
   1  -3  19       75.99       89.99      6.17 o 
   2  -3  19       60.63       67.67      5.51 o 
   3  -3  19       58.62       79.14      7.43 o 
   4  -3  19        6.48        7.71      4.59 o 
   5  -3  19        1.28        7.29      4.90 o 
  -5  -2  19        6.32       15.00      5.80 o 
  -4  -2  19       23.13       28.70      5.86 o 
  -3  -2  19       42.57       42.72      6.24 o 
  -2  -2  19      167.93      199.09      9.11 o 
  -1  -2  19      207.17      226.04     10.02 o 
   0  -2  19       62.05       57.07      5.81 o 
   1  -2  19        0.02        1.72      2.73 o 
   2  -2  19       11.94        3.21      4.42 o 
   3  -2  19      235.14      272.93     20.56 o 
   4  -2  19       38.75       40.19      6.12 o 
   5  -2  19       43.76       45.78      6.69 o 
   6  -2  19       49.91       39.90      9.01 o 
  -5  -1  19        1.26       -1.90      4.06 o 
  -4  -1  19       11.52        7.00      5.88 o 
  -3  -1  19        6.95        1.50      4.77 o 
  -2  -1  19       96.39       92.98      7.20 o 
  -1  -1  19        0.01        0.36      3.13 o 
   0  -1  19       11.46       11.32      3.60 o 
   1  -1  19       39.71       49.77      6.20 o 
   2  -1  19      103.28      102.19      7.91 o 
   3  -1  19       14.74       10.72     14.65 o 
   4  -1  19       32.68       31.04      7.07 o 
   5  -1  19        0.94       -2.99      5.37 o 
   6  -1  19        6.30       -2.67      6.12 o 
  -5   0  19       16.28       17.72      4.95 o 
  -4   0  19       15.50       22.85      5.08 o 
  -3   0  19       64.52       70.82      7.20 o 
  -2   0  19       43.22       49.01     10.18 o 
  -1   0  19       16.73       26.30      6.07 o 
   0   0  19        9.40       13.80      3.71 o 
   1   0  19       22.44       32.74      5.40 o 
   2   0  19        0.44       -0.15      4.01 o 
   3   0  19       77.12       85.55      9.24 o 
   4   0  19      214.36      247.85     15.80 o 
   5   0  19        9.80        2.07      6.23 o 
   6   0  19       49.49       48.53      8.83 o 
  -5   1  19        2.98       -4.62      8.58 o 
  -4   1  19       19.27       16.71      4.91 o 
  -3   1  19       23.68       27.84      4.92 o 
  -2   1  19      342.76      350.74     13.01 o 
  -1   1  19        1.30       -1.55      3.14 o 
   0   1  19        7.97        3.07      4.20 o 
   1   1  19       66.16       83.26      7.61 o 
   2   1  19       74.40       59.89      8.53 o 
   3   1  19       56.49       57.40      8.47 o 
   4   1  19       65.43       59.45     12.06 o 
   5   1  19        9.88       24.66     11.81 o 
   6   1  19        7.72        4.23      6.73 o 
  -4   2  19       11.87       16.60      9.03 o 
  -3   2  19       31.48       30.99      7.56 o 
  -2   2  19        8.78       10.27      5.90 o 
  -1   2  19       40.08       45.58      7.87 o 
   0   2  19        0.64        4.65      4.29 o 
   1   2  19       14.04       23.52      8.86 o 
   2   2  19        2.73       -0.32      5.37 o 
   3   2  19      112.45      120.23      9.37 o 
   4   2  19      224.12      230.83     17.53 o 
   5   2  19        1.44        8.24      6.50 o 
   6   2  19        1.40       -7.32      5.63 o 
  -4   3  19        1.36        7.47      6.34 o 
  -3   3  19        2.59        4.21      4.12 o 
  -2   3  19        0.16       -2.69      3.73 o 
  -1   3  19       94.40      115.42      6.89 o 
   0   3  19      188.18      206.19     10.82 o 
   1   3  19       73.20       85.06      5.68 o 
   2   3  19      109.56      110.24      6.31 o 
   3   3  19        5.42        5.32      3.56 o 
   4   3  19       14.20        5.27      7.35 o 
   5   3  19       37.79       56.21     10.46 o 
   6   3  19        0.12        3.40      9.66 o 
  -4   4  19       13.89       16.81      4.93 o 
  -3   4  19        1.62       -1.18      4.08 o 
  -2   4  19        5.98        6.51      4.95 o 
  -1   4  19        1.53        2.88      3.52 o 
   0   4  19        1.50        3.11      4.97 o 
   1   4  19       22.66       22.37      4.19 o 
   2   4  19        3.55        1.22      3.56 o 
   3   4  19       62.55       62.43      7.11 o 
   4   4  19        0.59       -5.21      3.88 o 
   5   4  19        1.25        5.07      6.53 o 
   6   4  19       31.86       29.74     12.24 o 
  -3   5  19        8.56       11.91      4.60 o 
  -2   5  19        8.97        7.41      4.82 o 
  -1   5  19        5.61        5.57      3.74 o 
   0   5  19       36.01       47.28      5.17 o 
   1   5  19       11.73        2.64      5.67 o 
   2   5  19       17.83       25.86      4.69 o 
   3   5  19        8.43        4.63      3.97 o 
   4   5  19       24.27       30.19      5.33 o 
   5   5  19        2.30        6.28      4.99 o 
   6   5  19       26.00       46.28      9.49 o 
  -3   6  19        4.83       -2.54      4.34 o 
  -2   6  19      312.70      335.71     11.90 o 
  -1   6  19       29.81       33.83      7.33 o 
   0   6  19      129.20      149.13      8.28 o 
   1   6  19       22.23       24.84      6.19 o 
   2   6  19      182.54      181.06      9.72 o 
   3   6  19       37.83       52.78      5.87 o 
   4   6  19      112.63      115.28      7.96 o 
   5   6  19       93.37      130.45      9.31 o 
  -2   7  19        3.02        2.31      3.70 o 
  -1   7  19       70.53       79.00      6.41 o 
   0   7  19       13.11       12.73      4.24 o 
   1   7  19        2.50        8.87      4.79 o 
   2   7  19       21.74       24.55      4.80 o 
   3   7  19       40.77       45.45      6.29 o 
   4   7  19        9.15       12.03      4.79 o 
   5   7  19       47.95       45.20      7.28 o 
  -1   8  19        0.13        2.58      4.33 o 
   0   8  19       11.08        9.49      4.15 o 
   1   8  19       42.10       32.18      5.22 o 
   2   8  19        0.04        1.89      3.95 o 
   3   8  19        7.46        5.31      4.17 o 
   4   8  19       76.62       77.85      7.23 o 
   0   9  19       31.01       22.01      5.59 o 
   1   9  19       72.15       68.35     10.31 o 
   2   9  19       14.53       16.41      5.50 o 
   3   9  19        7.55        8.51      4.33 o 
  -1  -8  20        2.42        6.01      8.39 o 
   0  -8  20        1.01       -6.76     10.18 o 
  -2  -7  20        0.92       -0.14      8.21 o 
  -1  -7  20        1.69        0.72     10.91 o 
   0  -7  20       16.13       28.21     14.85 o 
   1  -7  20        0.53       -7.70      9.24 o 
   2  -7  20       80.09       94.41     19.36 o 
  -3  -6  20        5.00        8.06      3.98 o 
  -2  -6  20       73.83       98.11      6.45 o 
  -1  -6  20       29.10       35.83      7.19 o 
   0  -6  20       10.84       23.10      4.08 o 
   1  -6  20        0.14        0.40      4.86 o 
   2  -6  20        6.39        4.09     12.15 o 
   3  -6  20       22.91       22.97     11.27 o 
  -3  -5  20        1.71       -1.25      3.76 o 
  -2  -5  20       95.14      109.79      7.12 o 
  -1  -5  20        0.25       -1.29      3.43 o 
   0  -5  20       88.25       85.02      6.28 o 
   1  -5  20        1.94        9.80      6.13 o 
   2  -5  20       98.78       97.99      8.56 o 
   3  -5  20        5.22        5.59      4.99 o 
   4  -5  20      150.38      185.83     26.05 o 
  -4  -4  20       42.30       46.52     11.75 o 
  -3  -4  20       46.14       59.09      5.88 o 
  -2  -4  20      216.65      218.05      9.89 o 
  -1  -4  20       52.76       69.60      5.91 o 
   0  -4  20      217.55      252.20      9.22 o 
   1  -4  20        4.84        2.12      3.75 o 
   2  -4  20       37.41       51.68      5.79 o 
   3  -4  20       46.39       69.05     10.27 o 
   4  -4  20       19.47       32.44      5.82 o 
  -4  -3  20       42.16       43.58      8.11 o 
  -3  -3  20       24.62       31.92      5.02 o 
  -2  -3  20        0.09        4.16      3.55 o 
  -1  -3  20        0.68        2.96      3.36 o 
   0  -3  20       39.06       49.85      4.71 o 
   1  -3  20        0.47        0.25      3.33 o 
   2  -3  20        0.99        2.54      3.28 o 
   3  -3  20       44.19       50.19      6.41 o 
   4  -3  20        5.29        6.11      4.62 o 
   5  -3  20       40.66       53.09      9.86 o 
  -4  -2  20        1.04        5.53      5.30 o 
  -3  -2  20       86.59      103.98      7.92 o 
  -2  -2  20       28.67       28.55      4.96 o 
  -1  -2  20       61.20       71.89      6.56 o 
   0  -2  20       28.90       24.15      4.69 o 
   1  -2  20       42.95       48.14      5.59 o 
   2  -2  20       63.00       49.29      7.37 o 
   3  -2  20       11.28       25.57      6.36 o 
   4  -2  20        4.63       10.55      5.76 o 
   5  -2  20        2.85        5.82      9.43 o 
  -4  -1  20        0.73        8.10      4.28 o 
  -3  -1  20       52.35       53.30      6.18 o 
  -2  -1  20       87.05       92.21      7.43 o 
  -1  -1  20        5.73        5.18      3.82 o 
   0  -1  20        2.15       -0.89      8.57 o 
   1  -1  20        7.52        9.72      6.80 o 
   2  -1  20        1.34        2.06      5.30 o 
   3  -1  20      108.73      113.66     21.49 o 
   4  -1  20       61.59       53.80     12.76 o 
   5  -1  20        3.38       23.45     24.92 o 
  -4   0  20       14.48       15.70      4.75 o 
  -3   0  20      320.28      361.13     13.83 o 
  -2   0  20        4.70        7.93      3.88 o 
  -1   0  20      164.61      177.45      9.51 o 
   0   0  20      143.13      154.32     12.51 o 
   1   0  20       14.16       10.88      4.83 o 
   2   0  20        2.30        4.81     10.04 o 
   3   0  20      103.93      108.93     10.80 o 
   4   0  20        7.79        6.78      6.16 o 
   5   0  20       41.59       44.39      8.68 o 
  -4   1  20      155.73      159.71     11.37 o 
  -3   1  20       39.39       42.79      8.33 o 
  -2   1  20       29.41       20.90      5.10 o 
  -1   1  20       20.21       21.03     18.18 o 
   0   1  20        0.96       -1.57      5.04 o 
   1   1  20       35.04       46.12      6.65 o 
   2   1  20       51.10       53.06      7.06 o 
   3   1  20       67.69       65.90      9.21 o 
   4   1  20      322.67      350.83     20.28 o 
   5   1  20       17.83       14.62      7.38 o 
  -4   2  20        8.98       12.86      9.95 o 
  -3   2  20       56.73       59.67     14.34 o 
  -2   2  20        2.71       -2.46      5.61 o 
  -1   2  20       42.85       47.18      8.65 o 
   0   2  20       18.50        8.36      4.87 o 
   1   2  20        1.78       -6.34      4.11 o 
   2   2  20        3.52        8.95      5.15 o 
   3   2  20      102.02      105.21     14.91 o 
   4   2  20        0.01       -1.53      5.85 o 
   5   2  20       49.97       21.25      7.77 o 
  -3   3  20        6.45       -5.58      7.57 o 
  -2   3  20        1.18        7.73      5.88 o 
  -1   3  20       12.16       10.48      8.77 o 
   0   3  20        0.14       -0.68      3.46 o 
   1   3  20       10.74       14.58      4.62 o 
   2   3  20        1.23        4.07      5.12 o 
   3   3  20       43.80       70.23      8.00 o 
   4   3  20       35.99       38.38     20.12 o 
   5   3  20       64.00       73.97     10.38 o 
  -3   4  20       43.21       51.23     10.01 o 
  -2   4  20       24.96       20.77      5.87 o 
  -1   4  20       18.57       27.92      5.34 o 
   0   4  20       87.39       97.28      8.99 o 
   1   4  20        7.85       13.32      4.31 o 
   2   4  20      246.07      294.44     11.27 o 
   3   4  20       19.66       11.36      4.52 o 
   4   4  20       74.85      100.77     18.22 o 
   5   4  20       42.97       36.38     13.25 o 
  -2   5  20       64.07       83.04     15.70 o 
  -1   5  20        1.86        0.66      3.69 o 
   0   5  20      109.52      128.49      7.90 o 
   1   5  20       33.77       35.83      5.16 o 
   2   5  20       31.48       35.01      5.27 o 
   3   5  20        8.36        2.49      4.21 o 
   4   5  20        2.92        3.65      4.52 o 
   5   5  20        0.11        5.07      5.21 o 
  -2   6  20        2.41        4.35      5.14 o 
  -1   6  20        0.93       -0.45      3.66 o 
   0   6  20        6.60        4.65      4.04 o 
   1   6  20       34.73       37.90      5.72 o 
   2   6  20       17.75       17.76      4.68 o 
   3   6  20       22.27       24.93      5.19 o 
   4   6  20       37.15       37.74      7.44 o 
  -1   7  20        8.19       17.12      5.15 o 
   0   7  20        5.32        9.32      4.32 o 
   1   7  20        9.19        8.46      4.26 o 
   2   7  20       10.03        8.43      4.41 o 
   3   7  20       24.80       26.45      5.94 o 
   4   7  20       75.78       88.11      8.84 o 
   0   8  20        3.96        0.50      4.64 o 
   1   8  20       93.94       90.17      9.57 o 
   2   8  20       18.99       23.89      5.74 o 
   3   8  20        6.05        3.79      5.13 o 
  -1  -6  21        5.01        5.58      3.29 o 
   0  -6  21        2.08        5.56      5.36 o
[truncated: 7,202 more chars]
